# Supplementary material for: Multilevel Differential Control of Hormone Gene Expression Programs by hnRNP L and LL in Pituitary Cells
Source: Mol Cell Biol. 2018 May 29;38(12):e00651-17. doi: 10.1128/MCB.00651-17 (PMC5974433; doi:10.1128/MCB.00651-17)
Supplement: Supplemental material [file MCB.00651-17_zmb999101771sd1.xlsx]

## Sheet: shL_39>2FC>50aveReads
Geneid	gene	locus	logFC	logCPM	PValue	adj-PValue	La.norm.counts	Lb.norm.counts	Lc.norm.counts	Lla.norm.counts	Llb.norm.counts	Llc.norm.counts	FC_LvsLL	Idcheck	Geneid	gene	locus	logFC	logCPM	PValue	Adj-Pvalue	Ma.norm.counts	Mb.norm.counts	Mc.norm.counts	Lla.norm.counts	Llb.norm.counts	Llc.norm.counts	IDCHeck	Geneid	gene	locus	logFC	logCPM	PValue	adj-PValue	Ma.norm.counts	Mb.norm.counts	Mc.norm.counts	La.norm.counts	Lb.norm.counts	Lc.norm.counts	FC_L	aveReads
ENSRNOG00000016000	LOC100911417	2:227830379-227841653	1.54127	1.78107	9.09794e-07	3.34732e-06	84.999	93.7821	104.03	92.595	590.172	82.7938	2.91051	1	ENSRNOG00000016000	LOC100911417	2:227830379-227841653	0.721728	2.86602	0.0326741	0.0881026	654.065	723.596	44.1912	100.484	614.214	88.9142	1	ENSRNOG00000016000	LOC100911417	2:227830379-227841653	2.25256	2.49819	1.48608e-10	1.12453e-09	651.125	719.352	43.5117	90.4469	98.6389	108.948	0.209851	274.469
ENSRNOG00000000860	Vwa7	20:7081523-7093067	2.14252	0.0517178	2.48722e-24	1.7538e-23	24.3	13.5	16.4	73.7593	84.903	78.6341	4.41533	1	ENSRNOG00000000860	Vwa7	20:7081523-7093067	0.0972777	0.804695	0.592721	1	80.9	95.9	87.5	77.6646	89.0285	82.3	1	ENSRNOG00000000860	Vwa7	20:7081523-7093067	2.22548	0.149002	7.94942e-27	1.56161e-25	80.5064	95.2952	87.0906	25.6043	14.275	17.2199	0.213828	61.7552
ENSRNOG00000020445	Pdia2	10:15376460-15379535	1.7229	-0.0396204	1.23284e-16	6.87059e-16	21.3	20	21.7	58.4	72	79.6	3.30099	1	ENSRNOG00000020445	Pdia2	10:15376460-15379535	0.112843	0.633266	0.536685	1	91.2	78.1	68.6	61.6	75.6	83	1	ENSRNOG00000020445	Pdia2	10:15376460-15379535	1.82194	0.0568543	1.44462e-19	1.93163e-18	90.7575	77.5814	68.252	22.6376	21.1054	22.7847	0.28284	56.7667
ENSRNOG00000048890	LOC257642	14:46699203-46704990	1.74569	8.12965	6.30368e-09	2.6e-08	5940	6260	6350	47106.9	9712.47	5629.82	3.35355	1	ENSRNOG00000048890	LOC257642	14:46699203-46704990	0.059703	8.79322	0.854812	1	52700	9540	5660	49400	10200	5900	1	ENSRNOG00000048890	LOC257642	14:46699203-46704990	1.79286	8.13617	9.43142e-08	5.71e-07	52436.4	9473.7	5628.12	6308.88	6582.42	6657.12	0.2886	16544.4
ENSRNOG00000049077	AABR06062980.1	10:12965076-12982440	1.5187	-0.180796	5.57369e-12	2.63099e-11	31.1038	16.5501	16.5012	57.1765	62.7115	62.277	2.86533	1	ENSRNOG00000049077	AABR06062980.1	10:12965076-12982440	0.22244	0.50379	0.235632	0.516532	60.8034	82.118	78.1641	60.1932	65.8081	65.1145	1	ENSRNOG00000049077	AABR06062980.1	10:12965076-12982440	1.72224	-0.0031645	6.21478e-15	6.32353e-14	60.4721	81.5871	77.7925	32.6924	17.5182	17.4229	0.303078	51.934
ENSRNOG00000048580	Trip6	12:24466256-24470664	1.62214	-0.10248	3.82182e-14	1.94993e-13	20.2	17.4	25.9	73.3	61	59.3	3.07831	1	ENSRNOG00000048580	Trip6	12:24466256-24470664	0.106638	0.541754	0.531188	1	65.2	83.1	70.8	76.9	64.1	62.2	1	ENSRNOG00000048580	Trip6	12:24466256-24470664	1.71431	-0.0169385	1.76901e-16	1.99212e-15	64.8549	82.5762	70.4259	21.5124	18.4134	27.0549	0.304748	52.9111
ENSRNOG00000023366	Styxl1	12:25952011-25984353	1.5002	1.98678	6.08563e-30	4.9218e-29	107	88.8	105	247	327	277	2.82881	1	ENSRNOG00000023366	Styxl1	12:25952011-25984353	0.18796	2.66902	0.0811678	0.20116	351	326	338	261	342	290	1	ENSRNOG00000023366	Styxl1	12:25952011-25984353	1.67392	2.14343	2.74649e-61	1.85104e-59	349.727	323.508	336.447	113.726	93.6638	110.361	0.313401	240.756
ENSRNOG00000048168	Gtpbp6	12:54344421-54385822	1.91322	1.14718	9.45545e-09	3.86576e-08	27.1	44	44.4	374	56.5	35.6	3.76648	1	ENSRNOG00000048168	Gtpbp6	12:54344421-54385822	-0.226565	1.65868	0.524195	0.989268	28.8078	80.3755	288	387	60.8	39.2	1	ENSRNOG00000048168	Gtpbp6	12:54344421-54385822	1.67116	0.851502	4.60157e-06	2.35542e-05	28.4977	79.6801	286.709	29.0494	46.1519	46.4316	0.314	108.754
ENSRNOG00000010438	Cpt1b	7:130080032-130089083	1.80745	1.33003	3.11343e-40	3.13682e-39	54.5	55.3	49.1	193	183	182	3.50022	1	ENSRNOG00000010438	Cpt1b	7:130080032-130089083	-0.158152	1.8973	0.139071	0.325529	166	168	190	202	192	190	1	ENSRNOG00000010438	Cpt1b	7:130080032-130089083	1.63519	1.21752	5.72486e-34	1.55275e-32	165.212	166.855	189.086	57.7659	58.1115	51.6229	0.321928	137.878
ENSRNOG00000005299	Kif5a	7:70690904-70727087	1.77769	3.3594	1.16933e-110	3.20412e-109	205.419	225.04	240.851	746.94	797.7	761.855	3.42878	1	ENSRNOG00000005299	Kif5a	7:70690904-70727087	-0.142306	3.93892	0.0251787	0.0692135	686.642	740.772	760.386	785.546	837.578	797.042	1	ENSRNOG00000005299	Kif5a	7:70690904-70727087	1.62006	3.25645	1.13949e-78	1.2619e-76	683.202	735.821	756.718	218.408	236.633	252.407	0.325322	573.956
ENSRNOG00000011585	Fat3	8:14504020-14593187	1.95361	0.336855	4.53708e-25	3.27802e-24	22.6892	29.2871	19.764	95.8003	97.4166	88.9	3.87344	1	ENSRNOG00000011585	Fat3	8:14504020-14593187	-0.334656	0.844307	0.020352	0.0568054	73.3876	82.628	77.924	100.661	102.231	93.1052	1	ENSRNOG00000011585	Fat3	8:14504020-14593187	1.60403	0.0940586	5.40848e-17	6.23798e-16	73.0127	82.083	77.5444	24.1261	30.6662	20.8457	0.328957	65.3108
ENSRNOG00000008779	Kcnj1	8:33550961-33564732	1.27765	0.840602	3.07789e-12	1.46741e-11	61.8	47.9	39.6	123	142	97.2	2.42443	1	ENSRNOG00000008779	Kcnj1	8:33550961-33564732	0.278011	1.50079	0.0845781	0.208836	155.37	125.678	179.24	129.161	148.34	102.154	1	ENSRNOG00000008779	Kcnj1	8:33550961-33564732	1.54146	1.04888	3.68646e-19	4.8135e-18	154.606	124.753	178.424	65.2297	50.4111	41.7272	0.343538	107.976
ENSRNOG00000020295	Plekhn1	5:177120234-177127945	1.34126	1.17606	2.53222e-22	1.6921e-21	58.3607	64.8074	58.8216	147	166	151	2.53372	1	ENSRNOG00000020295	Plekhn1	5:177120234-177127945	0.180721	1.80361	0.125227	0.297109	181.301	201.769	167.316	154.968	174.074	158.199	1	ENSRNOG00000020295	Plekhn1	5:177120234-177127945	1.50751	1.31607	9.03411e-31	2.14131e-29	180.399	200.459	166.47	62.0054	68.0521	61.772	0.351718	132.931
ENSRNOG00000048230	LOC300308	7:20432423-20644702	1.59778	0.584351	1.97016e-20	1.24571e-19	32.2841	32.2417	41.0804	99.8555	117.674	103.172	3.02677	1	ENSRNOG00000048230	LOC300308	7:20432423-20644702	-0.119723	1.11858	0.383884	0.779064	108.834	112.396	87.6	105	123	108	1	ENSRNOG00000048230	LOC300308	7:20432423-20644702	1.46388	0.506907	1.27609e-17	1.53829e-16	108.308	111.667	87.1571	34.3432	33.9811	42.9645	0.362518	81.6819
ENSRNOG00000009166	Ddx24	6:136522731-136539893	1.52851	5.88223	0	0	1420	1510	1480	4300	4170	4270	2.88488	1	ENSRNOG00000009166	Ddx24	6:136522731-136539893	-0.0542522	6.44788	0.102048	0.247281	4315.15	4311.56	4257.28	4519.3	4379.38	4468.32	1	ENSRNOG00000009166	Ddx24	6:136522731-136539893	1.45983	5.83131	0	0	4293.97	4282.84	4236.43	1505.13	1588.93	1557.19	0.363537	3337.11
ENSRNOG00000021008	Kctd16	18:33119770-33404042	1.53348	0.569337	2.39735e-19	1.46716e-18	37.7984	35.6587	33.8013	110	98.7	101	2.89484	1	ENSRNOG00000021008	Kctd16	18:33119770-33404042	-0.157213	1.06734	0.260498	0.559596	88.3582	94.1514	109	116	104	106	1	ENSRNOG00000021008	Kctd16	18:33119770-33404042	1.36243	0.460203	1.16309e-15	1.24018e-14	87.9001	93.5044	108.769	40.0543	37.5032	35.5167	0.388926	78.7187
ENSRNOG00000002135	Sgcb	14:36936115-36951529	1.37763	3.42001	1.70663e-78	3.24649e-77	277.153	283.54	301.868	731.28	775.055	737.369	2.59841	1	ENSRNOG00000002135	Sgcb	14:36936115-36951529	-0.0532426	3.94317	0.371227	0.762598	720.181	764.302	779	769	814	771	1	ENSRNOG00000002135	Sgcb	14:36936115-36951529	1.30897	3.38276	3.56059e-62	2.46828e-60	716.586	759.191	775.667	294.359	298.274	316.492	0.40361	596.639
ENSRNOG00000019518	Pde4c	16:20299674-20318027	1.10088	0.132496	6.18563e-09	2.5512e-08	28.8	30.8	37.8	74.3	77.9	57.3	2.14485	1	ENSRNOG00000019518	Pde4c	16:20299674-20318027	0.221245	0.699145	0.159988	0.369052	89.5462	81.0574	85.862	77.9785	81.6397	60.2131	1	ENSRNOG00000019518	Pde4c	16:20299674-20318027	1.30763	0.284598	8.44358e-14	7.9855e-13	89.1117	80.4965	85.4459	30.6665	32.462	39.5819	0.403983	62.5962
ENSRNOG00000018997	Myh7b	3:157494397-157518151	1.08429	-0.0404278	4.03485e-08	1.59677e-07	31.8	26	29.4	62.9	64	57.2	2.12033	1	ENSRNOG00000018997	Myh7b	3:157494397-157518151	0.231712	0.524646	0.156086	0.361018	80.9295	72.1672	74.3719	66.1286	67.1508	59.9625	1	ENSRNOG00000018997	Myh7b	3:157494397-157518151	1.30151	0.117564	2.34848e-12	2.0232e-11	80.5403	71.6686	74.0076	33.6503	27.4557	30.7908	0.4057	55.4187
ENSRNOG00000000463	Col11a2	20:5909494-5938415	1.00445	0.82461	5.74427e-11	2.60375e-10	54.7	62	49.2	119	102	112	2.00618	1	ENSRNOG00000000463	Col11a2	20:5909494-5938415	0.305995	1.41373	0.0213873	0.0595147	141	167	125	125	107	118	1	ENSRNOG00000000463	Col11a2	20:5909494-5938415	1.29561	1.03338	3.83971e-18	4.75095e-17	140.597	166.119	124.418	58.0473	65.0226	51.7796	0.407363	103.544
ENSRNOG00000031163	Nfkbiz	11:50420562-50447282	1.18043	0.452508	5.09794e-10	2.21414e-09	43.5	27.4	48.5	94.8	96.8	76.7	2.26645	1	ENSRNOG00000031163	Nfkbiz	11:50420562-50447282	0.123625	1.00086	0.445268	0.88447	92.1	119	95	99.5	102	80.5	1	ENSRNOG00000031163	Nfkbiz	11:50420562-50447282	1.29036	0.544939	1.27367e-12	1.11783e-11	91.6259	117.923	94.5596	46.0578	29.125	50.7108	0.408849	77.0889
ENSRNOG00000007302	Fbn1	3:124095125-124289500	1.61546	0.409033	2.53268e-18	1.49249e-17	33.0136	24.092	35.7	90.8	88	103	3.0641	1	ENSRNOG00000007302	Fbn1	3:124095125-124289500	-0.314251	0.851153	0.0441658	0.115972	91.2115	70.0536	77.8749	95.4904	92.58	107.623	1	ENSRNOG00000007302	Fbn1	3:124095125-124289500	1.28747	0.184683	1.18229e-11	9.65848e-11	90.787	69.5523	77.4936	34.9638	25.4985	37.3144	0.409668	68.194
ENSRNOG00000018454	Apoe	1:81878372-81881182	1.4497	0.239074	4.35435e-13	2.14772e-12	28.5684	27.7032	32.5079	72.5869	69.965	99.8867	2.73151	1	ENSRNOG00000018454	Apoe	1:81878372-81881182	-0.173603	0.703286	0.340695	0.707062	84.1994	69.5468	72.5485	76.5215	73.6949	104.083	1	ENSRNOG00000018454	Apoe	1:81878372-81881182	1.26012	0.11778	1.14572e-11	9.37401e-11	83.8029	69.0597	72.1904	30.3475	29.1821	34.042	0.417509	61.9459
ENSRNOG00000019771	Tbx6	1:205194664-205198574	1.23554	-0.110414	3.36266e-09	1.4e-08	32.6	22.1	23	50.4877	67.3265	65.3073	2.35469	1	ENSRNOG00000019771	Tbx6	1:205194664-205198574	0.0278511	0.395909	1	1	58.9	68.8	65.7	53.3	70.5	68.2	1	ENSRNOG00000019771	Tbx6	1:205194664-205198574	1.24876	-0.0823758	7.77429e-10	5.56418e-09	58.5975	68.3004	65.4198	34.3815	23.3138	24.1517	0.420809	50.4691
ENSRNOG00000017395	Duox2	3:120757638-120775379	1.19492	0.677046	7.84383e-14	3.9596e-13	46.3	47.5	43.6	106	113	97.1	2.28933	1	ENSRNOG00000017395	Duox2	3:120757638-120775379	0.0541236	1.19209	0.761485	1	100.901	105.92	136.099	111	118	102	1	ENSRNOG00000017395	Duox2	3:120757638-120775379	1.23584	0.720962	2.13961e-14	2.09633e-13	100.372	105.178	135.485	49.0734	49.8973	45.8087	0.424596	88.4912
ENSRNOG00000018369	Prx	1:85526344-85541381	1.57248	0.433063	1.04955e-18	6.2778e-18	27.6	31.8	35.7	99	91.7	93	2.97416	1	ENSRNOG00000018369	Prx	1:85526344-85541381	-0.341268	0.852574	0.0232976	0.0643942	84.5054	73.6822	77.9172	103.995	96.3372	97.282	1	ENSRNOG00000018369	Prx	1:85526344-85541381	1.2173	0.191447	1.60709e-11	1.30211e-10	84.1002	73.1694	77.5373	29.4631	33.431	37.4009	0.430088	68.3228
ENSRNOG00000013559	Ttll13	1:142989464-143002432	1.26194	0.645676	2.65516e-13	1.31668e-12	43.9	43.4	42.5	103	86.9	120	2.39817	1	ENSRNOG00000013559	Ttll13	1:142989464-143002432	-0.0341996	1.1327	0.849862	1	96.9041	106.665	115	109	91.6	126	1	ENSRNOG00000013559	Ttll13	1:142989464-143002432	1.21537	0.623628	1.47872e-14	1.4644e-13	96.4028	105.944	114.676	46.5291	45.6842	44.5718	0.430663	84.2521
ENSRNOG00000003059	Optc	13:55788830-55799588	1.30145	1.38077	3.47802e-21	2.25139e-20	74.5	64.4	75.9	197	170	160	2.46477	1	ENSRNOG00000003059	Optc	13:55788830-55799588	-0.119868	1.83905	0.338131	0.702613	173.495	156.949	180.09	206.054	178.544	168.184	1	ENSRNOG00000003059	Optc	13:55788830-55799588	1.16929	1.2933	4.40045e-20	6.02893e-19	172.643	155.854	179.235	78.9501	67.901	79.5857	0.44464	139.148
ENSRNOG00000039284	Haus4	15:37067371-37078759	1.04812	5.52711	1.10628e-187	5.91692e-186	1496.87	1425.82	1453.11	2955.9	3028.5	3059.41	2.06783	1	ENSRNOG00000039284	Haus4	15:37067371-37078759	0.0788115	6.02	0.0242558	0.0668488	3420.55	3291.63	3310	3110	3180	3200	1	ENSRNOG00000039284	Haus4	15:37067371-37078759	1.11217	5.56969	1.22594e-192	1.21182e-189	3403.78	3269.64	3293.37	1588.95	1500.01	1524.54	0.462598	2604.64
ENSRNOG00000008138	RGD1309108	8:43571128-43623841	1.08579	1.14331	2.50643e-12	1.19925e-11	67.6	51.1	84.1	150	132	146	2.12254	1	ENSRNOG00000008138	RGD1309108	8:43571128-43623841	0.0283533	1.61554	0.808167	1	142	147	169	157	138	153	1	ENSRNOG00000008138	RGD1309108	8:43571128-43623841	1.10228	1.16214	1.74011e-13	1.60921e-12	141.219	145.879	168.245	71.6776	54.0865	87.8522	0.465779	120.978
ENSRNOG00000021093	Syngr4	1:102951506-102962708	1.30245	0.666074	1.77919e-12	8.56354e-12	43.8836	46.9113	39.3	102	134	87	2.46648	1	ENSRNOG00000021093	Syngr4	1:102951506-102962708	-0.207604	1.08355	0.159378	0.36777	91.7058	103.964	96.3	107	140	91.3791	1	ENSRNOG00000021093	Syngr4	1:102951506-102962708	1.07855	0.537985	1.43847e-11	1.16904e-10	91.2381	103.281	95.7866	46.5629	49.2467	41.3712	0.473504	82.785
ENSRNOG00000008941	Ets1	8:33858337-33921593	1.28222	2.10878	3.79873e-33	3.2949e-32	111	121	130	277	316	291	2.43214	1	ENSRNOG00000008941	Ets1	8:33858337-33921593	-0.196775	2.53094	0.0327015	0.0881675	278	286	244	291.472	331.817	304.529	1	ENSRNOG00000008941	Ets1	8:33858337-33921593	1.07085	1.97625	1.22994e-24	2.15394e-23	276.292	284.391	242.818	118.166	127.252	136.38	0.476039	228.222
ENSRNOG00000008552	P2rx3	3:78914879-78956433	1.13978	3.17413	6.14652e-49	7.37941e-48	255.084	279.99	279	593	586	618	2.20347	1	ENSRNOG00000008552	P2rx3	3:78914879-78956433	-0.0549984	3.62491	0.394159	0.796102	583.445	610.233	620	624	615	645.946	1	ENSRNOG00000008552	P2rx3	3:78914879-78956433	1.07009	3.13398	6.35561e-42	2.38908e-40	580.536	606.146	616.773	271.063	294.249	292.898	0.476288	491.639
ENSRNOG00000016165	Dock10	9:86061950-86318505	1.28781	1.68415	4.95889e-23	3.38659e-22	68.1	101	96.5	226	201	224	2.44158	1	ENSRNOG00000016165	Dock10	9:86061950-86318505	-0.235299	2.08017	0.0473153	0.123404	224.534	177.134	180.686	237.822	211.035	233.809	1	ENSRNOG00000016165	Dock10	9:86061950-86318505	1.04448	1.51311	1.06814e-13	1.00167e-12	223.486	175.897	179.783	72.8133	105.416	101.113	0.484819	166.55
ENSRNOG00000034127	LOC690171	6:6427480-6427900	1.1959	0.318338	5.1053e-11	2.31964e-10	32.3091	33.0744	41.1	81.7	77.1	84.7	2.29088	1	ENSRNOG00000034127	LOC690171	6:6427480-6427900	-0.151797	0.722939	0.393734	0.795305	89.8755	72.9639	68.7362	85.9	81	88.6	1	ENSRNOG00000034127	LOC690171	6:6427480-6427900	1.02983	0.21241	9.41773e-09	6.18326e-08	89.4605	72.4593	68.3848	34.378	34.8439	42.9866	0.489767	64.6177
ENSRNOG00000008260	Cep152	3:124350157-124417461	1.11862	3.96883	1.95889e-72	3.435e-71	490.353	450.916	494.355	1017.15	1022.96	1072.08	2.17139	1	ENSRNOG00000008260	Cep152	3:124350157-124417461	-0.097633	4.3934	0.0635737	0.16188	988.178	1035.02	1025	1069.51	1074.31	1121.15	1	ENSRNOG00000008260	Cep152	3:124350157-124417461	1.00476	3.89739	6.67135e-50	3.26102e-48	983.279	1028.12	1020.01	520.293	474.794	518.462	0.498352	844.002
ENSRNOG00000027615	AABR06065771.1	10:93063813-93265759	-1.75013	0.431766	5.07054e-22	3.35717e-21	99.6	101	93.7	29.2	34.1	24.6	0.297275	1	ENSRNOG00000027615	AABR06065771.1	10:93063813-93265759	0.510685	-0.353673	0.0238183	0.065738	43.7	36.8	50.3	30.7	35.7	25.8	1	ENSRNOG00000027615	AABR06065771.1	10:93063813-93265759	-1.25441	0.524076	2.55266e-15	2.65813e-14	43.533	36.5727	50.1078	105.628	106.284	98.4369	2.38569	57
ENSRNOG00000014083	Iqsec3	4:221035989-221132460	-1.70191	0.496526	1.91196e-21	1.24733e-20	113	91.1	104	27.9655	33.2583	33.6776	0.307379	1	ENSRNOG00000014083	Iqsec3	4:221035989-221132460	0.44182	-0.289153	0.0396114	0.10512	44.9678	42.9811	46.5166	29.4887	34.8838	35.1828	1	ENSRNOG00000014083	Iqsec3	4:221035989-221132460	-1.27343	0.572848	4.90329e-16	5.34575e-15	44.7448	42.6842	46.2944	119.637	96.1153	109.427	2.41736	59.7185
ENSRNOG00000023320	Tspan1	5:138803951-138808976	-2.38006	0.611042	1.04898e-39	1.04541e-38	127	121	118	21.6	21.7	26.5	0.192102	1	ENSRNOG00000023320	Tspan1	5:138803951-138808976	0.568165	-0.623359	0.0203371	0.0567699	30.9149	33.0774	44.3	22.8	22.8	27.7	1	ENSRNOG00000023320	Tspan1	5:138803951-138808976	-1.82488	0.671114	1.83702e-31	4.48155e-30	30.7488	32.8428	44.0907	134.183	127.183	123.502	3.54279	60.4547

## Sheet: ShLL_161>2FC>50aveReads
Geneid	gene	locus	logFC	logCPM	PValue	adj-PValue	Ma.norm.counts	Mb.norm.counts	Mc.norm.counts	La.norm.counts	Lb.norm.counts	Lc.norm.counts	IDCheck	Geneid	gene	locus	logFC	logCPM	PValue	Adj-Pvalue	Ma.norm.counts	Mb.norm.counts	Mc.norm.counts	Lla.norm.counts	Llb.norm.counts	Llc.norm.counts	FC_LLvsM	IDCheck	Geneid	gene	locus	logFC	logCPM	PValue	adj-PValue	La.norm.counts	Lb.norm.counts	Lc.norm.counts	Lla.norm.counts	Llb.norm.counts	Llc.norm.counts	FC_LLvsL	AveReads	Stdev	133 are downregulated
ENSRNOG00000014052	Ccna1	2:163876263-163886211	0.298552	0.679625	0.0401776	0.117166	99.3672	83.7092	83.3727	75.2301	71.7784	68.6629	1	ENSRNOG00000014052	Ccna1	2:163876263-163886211	-1.81456	1.98941	5.39357e-60	1.37225e-58	99.8373	84.2927	83.8	312	302	324	3.51752	1	ENSRNOG00000014052	Ccna1	2:163876263-163886211	2.12727	1.93693	3.5539e-74	6.38292e-73	70.9607	68.2566	65.3742	296.762	287.043	310.35	4.36891	157.791	116.619
ENSRNOG00000045924	RT1-T24-3	20:5324556-5331860	0.531765	0.159231	0.146426	0.365423	80.6668	81.7597	32.223	57.793	58.2719	19.7013	1	ENSRNOG00000045924	RT1-T24-3	20:5324556-5331860	-1.54534	1.46852	1.37728e-05	5.48959e-05	81.03	82.2577	32.4	393	126	84.1	2.91873	1	ENSRNOG00000045924	RT1-T24-3	20:5324556-5331860	2.09391	1.38394	2.6547e-10	1.16532e-09	54.8	55.7	18.3	379	119	78.5	4.26904	103.724	112.874
ENSRNOG00000028975	Hist2h3c2	2:217846756-217904831	0.251203	-0.757091	0.353923	0.761148	29.1964	43.3208	19.3578	20.7628	28.8201	27.2993	1	ENSRNOG00000028975	Hist2h3c2	2:217846756-217904831	-1.77183	0.447309	9.30491e-20	7.99545e-19	29.3462	43.5724	19.4776	90.4774	117.548	109.878	3.41487	1	ENSRNOG00000028975	Hist2h3c2	2:217846756-217904831	2.03121	0.406119	4.29928e-26	3.18555e-25	19.4	27.5	26	85.7	112	105	4.08747	54.0734	40.1127
ENSRNOG00000003781	Atp10b	10:28527557-28704605	0.095715	0.21158	0.625639	1	51.5284	59.8899	65.7547	59.9843	59.0452	47.3017	1	ENSRNOG00000003781	Atp10b	10:28527557-28704605	-1.83683	1.43792	2.0146e-45	3.76523e-44	51.8	60.3	66.1	217	221	203	3.57224	1	ENSRNOG00000003781	Atp10b	10:28527557-28704605	1.94714	1.42716	5.85528e-47	6.75623e-46	56.6	56.2	44.9	206	211	194	3.8561	109.389	78.5273
ENSRNOG00000009951	Aif1l	3:14598260-14622945	0.000413105	2.14094	0.962982	1	223.828	223.999	226.698	205.951	240.197	225.86	1	ENSRNOG00000009951	Aif1l	3:14598260-14622945	-1.89679	3.39532	6.86579e-152	5.79876e-150	224.944	225.522	227.803	827.26	835.779	864.887	3.72385	1	ENSRNOG00000009951	Aif1l	3:14598260-14622945	1.91213	3.39533	8.16389e-131	2.74762e-129	193.657	228.771	215.288	787	796	827	3.76363	430.495	309.388
ENSRNOG00000012678	Ccnb2	8:76221575-76233721	0.104569	3.08499	0.174052	0.424769	470.29	439.41	441.543	409.008	411.578	435.063	1	ENSRNOG00000012678	Ccnb2	8:76221575-76233721	-1.57779	4.15467	3.97497e-163	3.84376e-161	472.593	442.406	443.718	1356.01	1328.25	1363.94	2.98512	1	ENSRNOG00000012678	Ccnb2	8:76221575-76233721	1.69632	4.12136	5.12476e-192	2.8614e-190	385.156	391.241	414.904	1290.18	1264.77	1304	3.24073	739.455	457.902
ENSRNOG00000007069	Adhfe1	5:14202075-14228623	-0.133875	0.913126	0.373052	0.795555	89.6002	96.8161	85.0787	87.0428	110.24	99.2891	1	ENSRNOG00000007069	Adhfe1	5:14202075-14228623	-1.76746	1.98948	6.29198e-54	1.41353e-52	90.0492	97.4551	85.5067	304.651	288.892	336.912	3.40455	1	ENSRNOG00000007069	Adhfe1	5:14202075-14228623	1.64876	2.02672	1.07644e-44	1.18617e-43	81.7116	105.091	94.6251	289.658	274.847	322.483	3.13565	166.502	108.685
ENSRNOG00000013517	Phtf2	4:10815515-10930367	-0.0218851	3.62174	0.742342	1	621.896	633.801	623.945	635.089	622.6	651.977	1	ENSRNOG00000013517	Phtf2	4:10815515-10930367	-1.49049	4.57033	1.01027e-204	1.45746e-202	624.987	638.069	627.006	1774.55	1783.55	1756.32	2.80984	1	ENSRNOG00000013517	Phtf2	4:10815515-10930367	1.48415	4.56457	1.58517e-207	9.95451e-206	598.231	591.781	622	1690	1700	1680	2.79752	1011.53	570.077
ENSRNOG00000050727	AABR06039771.1	5:144830884-145151309	0.105826	0.813125	0.501177	0.985985	87.4551	92.2731	94.2858	89.023	82.1424	84.4702	1	ENSRNOG00000050727	AABR06039771.1	5:144830884-145151309	-1.29612	1.66016	4.61792e-29	5.48254e-28	87.9	92.8985	94.7405	218.607	238.879	222	2.45568	1	ENSRNOG00000050727	AABR06039771.1	5:144830884-145151309	1.41598	1.62989	9.75407e-32	8.2096e-31	83.9688	78.0465	80.5	208	228	212	2.66841	134.348	69.4181
ENSRNOG00000004531	Tceanc	X:29896993-29898070	0.0995185	0.340878	0.608638	1	55.3363	67.3126	71.8662	61.6613	56.7353	64.7876	1	ENSRNOG00000004531	Tceanc	X:29896993-29898070	-1.29643	1.18138	2.24042e-21	2.05197e-20	55.6348	67.7646	72.2024	158.418	153.375	171.695	2.45621	1	ENSRNOG00000004531	Tceanc	X:29896993-29898070	1.41023	1.15401	2.01767e-23	1.3929e-22	58.1122	53.8553	61.8	151	146	164	2.6578	95.6874	49.5866
ENSRNOG00000042062	LOC680656	5:176614965-176615643	-0.121522	-0.307636	0.631757	1	33.1214	40.6961	39.295	33.6481	47.9194	41.1026	1	ENSRNOG00000042062	LOC680656	5:176614965-176615643	-1.5077	0.566041	1.488e-19	1.26516e-18	33.3	41	39.5	115.751	101.285	107.927	2.84357	1	ENSRNOG00000042062	LOC680656	5:176614965-176615643	1.40009	0.603962	8.35961e-17	4.68816e-16	31.5	45.7	39.2	110	96.3	103	2.63918	62.305	34.9698
ENSRNOG00000016752	Crispld2	19:63411525-63452565	-0.0359922	0.488883	0.834166	1	65.6648	76.7111	65.0978	56.9906	70.0577	85.7687	1	ENSRNOG00000016752	Crispld2	19:63411525-63452565	-1.39769	1.34093	1.6756e-26	1.84261e-25	66	77.2	65.4	197	180	174	2.63479	1	ENSRNOG00000016752	Crispld2	19:63411525-63452565	1.37534	1.35271	1.65905e-22	1.11532e-21	53.3	66.6	82.1	187	171	167	2.59428	107.921	57.6722
ENSRNOG00000031040	Troap	X:115263536-115271228	0.00214186	4.99604	0.960244	1	1634.06	1648.08	1640.31	1643.96	1658.5	1611.57	1	ENSRNOG00000031040	Troap	X:115263536-115271228	-1.3119	5.8346	2.6736e-237	5.09683e-235	1642.15	1659.16	1650	3940	4150	4200	2.48268	1	ENSRNOG00000031040	Troap	X:115263536-115271228	1.32864	5.81471	1.35309e-254	1.19578e-252	1550	1580	1540	3750	3960	4020	2.51166	2458.5	1230.63
ENSRNOG00000018299	Onecut2	18:59039618-59086702	0.195101	0.876564	0.205909	0.48962	94.6787	89.8324	110.539	99.2912	90.0952	68.3685	1	ENSRNOG00000018299	Onecut2	18:59039618-59086702	-1.09409	1.63098	7.91469e-20	6.81844e-19	95.2	90.5	111	212	198	223	2.13478	1	ENSRNOG00000018299	Onecut2	18:59039618-59086702	1.3034	1.56887	4.61419e-23	3.15602e-22	93.9	85.8	64.8	202	188	213	2.4681	131.756	60.7689
ENSRNOG00000027880	Nbeal2	8:118235181-118264997	0.0694708	4.5428	0.209593	0.497141	1216.95	1276.96	1180.7	1189.48	1161.57	1152.74	1	ENSRNOG00000027880	Nbeal2	8:118235181-118264997	-1.20524	5.3372	4.91308e-194	6.24405e-192	1222.98	1285.49	1186.54	2868.64	2879.66	2777.87	2.30575	1	ENSRNOG00000027880	Nbeal2	8:118235181-118264997	1.29013	5.2989	1.13371e-260	1.04337e-258	1120.54	1104.44	1098.66	2729.61	2741.99	2655.29	2.4455	1744.95	824.086
ENSRNOG00000042988	Hist3h2a	10:45054232-45055784	-0.00713455	2.63576	0.924703	1	297.709	325.813	325.492	297.919	313.784	343.307	1	ENSRNOG00000042988	Hist3h2a	10:45054232-45055784	-1.28106	3.43622	1.35877e-78	4.82236e-77	299.222	327.998	327.069	794.063	760.556	768	2.43018	1	ENSRNOG00000042988	Hist3h2a	10:45054232-45055784	1.28907	3.43057	2.28487e-68	3.8018e-67	280.305	298.288	327.599	755.804	724.18	734.278	2.4437	469.627	229.038
ENSRNOG00000036735	Cables2	3:181470267-181483108	0.13016	4.09807	0.0366017	0.107845	929.415	945.347	878.216	812.993	843.006	858.412	1	ENSRNOG00000036735	Cables2	3:181470267-181483108	-1.11408	4.85612	1.65601e-123	1.0434e-121	934.007	951.676	882.571	2003.17	1949.03	2035.65	2.16457	1	ENSRNOG00000036735	Cables2	3:181470267-181483108	1.25834	4.80012	6.47014e-157	2.72798e-155	765.551	801.705	818.403	1905.9	1855.92	1946.26	2.39221	1250.58	560.905
ENSRNOG00000017369	Mustn1	16:6889472-6891725	0.172344	0.118953	0.388118	0.819566	55.7629	53.0064	62.1987	57.1849	44.3107	51.2989	1	ENSRNOG00000017369	Mustn1	16:6889472-6891725	-1.05325	0.825695	1.48333e-12	9.31061e-12	56	53.4	62.5	109	121	128	2.0752	1	ENSRNOG00000017369	Mustn1	16:6889472-6891725	1.23969	0.769261	6.02707e-15	3.16335e-14	54.1	42	48.9	104	115	122	2.36148	75.7514	33.3814
ENSRNOG00000017193	Lingo1	8:59844164-59860388	-0.101659	0.990156	0.433146	0.894271	101.215	90.8599	99.5038	115.852	90.2275	108.133	1	ENSRNOG00000017193	Lingo1	8:59844164-59860388	-1.30945	1.752	3.1884e-30	3.91242e-29	101.71	91.4965	99.9844	233.917	259.318	234.137	2.47848	1	ENSRNOG00000017193	Lingo1	8:59844164-59860388	1.22222	1.77949	1.17447e-24	8.37443e-24	109	85.5	103	222	247	224	2.33305	148.129	71.5534
ENSRNOG00000050933	LOC680097	17:45677620-45677932	-0.112325	-0.429772	0.624492	1	38.3791	30.2917	36.7121	35.5473	30.3344	48.3453	1	ENSRNOG00000050933	LOC680097	17:45677620-45677932	-1.29262	0.303251	1.20611e-12	7.60632e-12	38.6	30.5	36.9	92.7	73.9	90.7	2.44972	1	ENSRNOG00000050933	LOC680097	17:45677620-45677932	1.19087	0.337162	6.7516e-10	2.9219e-09	33.4	28.7	46.3	88.3	70.2	86.8	2.2829	52.99	25.6635
ENSRNOG00000004807	Arf2	10:91783780-91805554	0.0835184	4.19213	0.162639	0.400542	990.451	942.222	963.944	942.992	907.092	882.832	1	ENSRNOG00000004807	Arf2	10:91783780-91805554	-1.06258	4.89371	4.48237e-134	3.13167e-132	995	949	969	2020	2010	2050	2.08866	1	ENSRNOG00000004807	Arf2	10:91783780-91805554	1.16021	4.85001	3.96031e-151	1.59904e-149	889	863	841	1920	1910	1960	2.2349	1301.06	545.162
ENSRNOG00000042944	Cenpw	1:31347826-31352722	0.133464	1.44907	0.249077	0.573268	143.979	134.213	155.77	137.957	136.637	120.466	1	ENSRNOG00000042944	Cenpw	1:31347826-31352722	-1.01129	2.12468	4.36365e-23	4.24267e-22	144.697	135.155	157	295	309	276	2.01571	1	ENSRNOG00000042944	Cenpw	1:31347826-31352722	1.15935	2.07523	5.16526e-28	4.00394e-27	130	130	115	281	294	264	2.23356	189.891	78.5611
ENSRNOG00000019077	Lipa	1:260038181-260071430	-0.0531134	1.07914	0.729865	1	124.035	95.4244	98.0843	120.885	91.5773	117.016	1	ENSRNOG00000019077	Lipa	1:260038181-260071430	-1.15348	1.76289	2.49173e-22	2.36914e-21	124.61	96.1019	98.5784	228.623	231.557	246.472	2.2245	1	ENSRNOG00000019077	Lipa	1:260038181-260071430	1.11544	1.77475	1.60092e-20	1.01489e-19	114.176	86.6915	111.69	217.317	220.446	235.8	2.16661	150.408	65.0339
ENSRNOG00000025764	Mt1	19:11277132-11278149	-0.101262	5.11986	0.0449969	0.129396	1815.79	1751.42	1612.7	1867.79	1813.44	1872.87	1	ENSRNOG00000025764	Mt1	19:11277132-11278149	-1.1955	5.82517	8.78554e-164	8.52645e-162	1820	1760	1620	4000	4010	3900	2.29025	1	ENSRNOG00000025764	Mt1	19:11277132-11278149	1.10932	5.83653	3.58396e-221	2.5372e-219	1760	1720	1790	3810	3820	3730	2.15744	2516	1093.62
ENSRNOG00000015392	Pole3	5:82500186-82503419	0.0818693	5.26678	0.0401669	0.117147	2056.42	2047.87	1998.76	1872.84	1923.08	1967.08	1	ENSRNOG00000015392	Pole3	5:82500186-82503419	-1.00637	5.9351	1.92639e-168	1.91127e-166	2066.57	2061.62	2010	4080	4190	4060	2.00885	1	ENSRNOG00000015392	Pole3	5:82500186-82503419	1.10273	5.88689	3.06896e-204	1.89163e-202	1763.68	1828.61	1875.27	3881.35	3993.25	3879.64	2.1476	2688.45	1068.24
ENSRNOG00000032546	Dot1l	7:11951786-11992519	0.0291579	5.8984	0.421187	0.874927	3112.51	3015.77	3164.79	3069.46	3043.41	2992.06	1	ENSRNOG00000032546	Dot1l	7:11951786-11992519	-1.04752	6.57039	5.73066e-208	8.73975e-206	3130	3040	3180	6360	6560	6400	2.06698	1	ENSRNOG00000032546	Dot1l	7:11951786-11992519	1.09108	6.53804	8.98803e-288	1.01216e-285	2890	2890	2850	6050	6240	6120	2.13033	4190.89	1688.42
ENSRNOG00000013774	Lmnb1	18:50979874-51017524	0.0281761	5.44608	0.505133	0.987961	2181.45	2324.15	2275.96	2154.18	2230.09	2270.53	1	ENSRNOG00000013774	Lmnb1	18:50979874-51017524	-1.0376	6.10983	9.47914e-189	1.12439e-186	2190	2340	2290	4690	4690	4640	2.0528	1	ENSRNOG00000013774	Lmnb1	18:50979874-51017524	1.08046	6.07933	3.26808e-236	2.55782e-234	2030	2120	2160	4470	4460	4430	2.1147	3050.71	1218.09
ENSRNOG00000004843	LOC100362333	7:118812132-118812570	0.027419	0.183721	0.921297	1	51.3274	55.6832	63.1317	58.892	60.8089	47.3203	1	ENSRNOG00000004843	LOC100362333	7:118812132-118812570	-1.0367	0.816092	6.03801e-12	3.67248e-11	51.6	56.1	63.4	115	109	129	2.05153	1	ENSRNOG00000004843	LOC100362333	7:118812132-118812570	1.07865	0.803767	4.63191e-12	2.19381e-11	55.6	57.9	44.9	109	103	123	2.11206	76.6848	31.5196
ENSRNOG00000002128	Ppat	14:33354798-33405832	0.0208593	7.60568	0.381749	0.807777	10053.5	10071.5	10146.5	9944.48	10042.6	9845.28	1	ENSRNOG00000002128	Ppat	14:33354798-33405832	1.04732	7.23303	2.57926e-226	4.44115e-224	10100	10100	10200	5050	4870	4800	0.483868	1	ENSRNOG00000002128	Ppat	14:33354798-33405832	-1.01118	7.18501	3.18292e-279	3.31832e-277	9360	9550	9390	4810	4640	4590	0.496141	8313.75	2557.51
ENSRNOG00000020938	Ppp1r15a	1:102590678-102593734	0.0579037	6.69506	0.0794568	0.214681	5464.58	5457.56	5381.61	5135.64	5192.74	5332.58	1	ENSRNOG00000020938	Ppp1r15a	1:102590678-102593734	1.08449	6.33105	3.59621e-231	6.44156e-229	5491.52	5494.15	5408.11	2536.23	2606.76	2593.52	0.471558	1	ENSRNOG00000020938	Ppp1r15a	1:102590678-102593734	-1.01198	6.25616	5.97738e-209	3.8074e-207	4836.19	4937.2	5080	2410	2480	2480	0.495866	4411.25	1378.69
ENSRNOG00000010635	Igfbp4	10:86747475-86759481	0.0164203	7.19786	0.566723	1	7581.44	7741.58	7455.58	7592.39	7542.35	7388.1	1	ENSRNOG00000010635	Igfbp4	10:86747475-86759481	1.04951	6.82346	4.9603e-220	8.17194e-218	7618.82	7793.41	7492.3	3630	3710	3730	0.483133	1	ENSRNOG00000010635	Igfbp4	10:86747475-86759481	-1.01854	6.77776	7.39558e-265	7.04931e-263	7150	7170	7040	3450	3540	3570	0.493615	6263.49	1932.72
ENSRNOG00000043426	Ccbl2	2:267174662-267220549	-0.0234129	2.42101	0.742521	1	259.705	291.949	260.946	288.593	262.581	278.258	1	ENSRNOG00000043426	Ccbl2	2:267174662-267220549	1.01305	2.05518	1.86416e-21	1.71325e-20	261.018	293.873	262	134	142	129.42	0.495498	1	ENSRNOG00000043426	Ccbl2	2:267174662-267220549	-1.02397	2.01994	1.36709e-22	9.22066e-22	272.112	249.411	265.252	128	136	124	0.491762	227.495	70.286
ENSRNOG00000037251	Zfp248	4:216406527-216430418	0.00315316	3.59749	0.989714	1	630.754	615.254	619.618	637.521	591.615	633.793	1	ENSRNOG00000037251	Zfp248	4:216406527-216430418	1.04362	3.23059	1.91796e-48	3.85165e-47	634	619	623	310	308	291	0.485107	1	ENSRNOG00000037251	Zfp248	4:216406527-216430418	-1.026	3.1809	2.49703e-40	2.52437e-39	601	562	604	295	293	278	0.49107	515.284	159.858
ENSRNOG00000007607	Nr4a1	7:140713175-140721070	0.015728	7.19359	0.562492	1	7654.23	7623.38	7433.8	7515	7547.49	7394.75	1	ENSRNOG00000007607	Nr4a1	7:140713175-140721070	1.06148	6.81501	8.09473e-238	1.55425e-235	7691.94	7674.45	7470	3630	3670	3630	0.47914	1	ENSRNOG00000007607	Nr4a1	7:140713175-140721070	-1.03102	6.76947	8.98275e-284	9.7061e-282	7076.81	7176.56	7048.95	3457.86	3498.93	3474.15	0.489365	6233.18	1944.1
ENSRNOG00000037919	Chic1	X:75008079-75050916	0.00997059	2.03319	0.887632	1	224.881	186.725	218.378	198.739	214.224	209.836	1	ENSRNOG00000037919	Chic1	X:75008079-75050916	1.05936	1.66955	2.60017e-18	2.1093e-17	225.969	188.054	219.427	101.225	104.989	97.3242	0.479845	1	ENSRNOG00000037919	Chic1	X:75008079-75050916	-1.03306	1.61496	2.52143e-18	1.48652e-17	187	204	200	96.3	100	93	0.488672	172.925	54.9568
ENSRNOG00000001378	Iqcd	12:43348901-43360033	-0.0205965	4.33698	0.728715	1	1044.25	1056	991.61	1050.49	1056.2	1028.47	1	ENSRNOG00000001378	Iqcd	12:43348901-43360033	1.02825	3.96013	9.1312e-61	2.36604e-59	1050	1060	997	523	500	499	0.490306	1	ENSRNOG00000001378	Iqcd	12:43348901-43360033	-1.03372	3.93067	3.9702e-70	6.75769e-69	990	1000	980	498	476	477	0.488448	861.001	266.065
ENSRNOG00000013538	Capza1	2:226722918-226835168	0.00367811	7.17592	0.897071	1	7445.88	7509.42	7381.08	7404.8	7376.75	7501.97	1	ENSRNOG00000013538	Capza1	2:226722918-226835168	1.05645	6.79263	2.68271e-243	5.5076e-241	7482.59	7559.73	7417.41	3632.43	3596.85	3567	0.480813	1	ENSRNOG00000013538	Capza1	2:226722918-226835168	-1.03794	6.7555	1.84968e-279	1.94355e-277	6972.98	7013.66	7150	3460	3420	3410	0.487023	6157.35	1919.58
ENSRNOG00000007637	Acer2	5:109217447-109266599	-0.0431865	5.5146	0.224149	0.523934	2325.27	2326.05	2292.77	2461.88	2356.37	2341.91	1	ENSRNOG00000007637	Acer2	5:109217447-109266599	1.01361	5.12649	5.08058e-140	3.78759e-138	2336.76	2341.68	2304.05	1170	1170	1120	0.495307	1	ENSRNOG00000007637	Acer2	5:109217447-109266599	-1.04219	5.11648	5.58962e-143	2.10114e-141	2318.88	2240.25	2232.16	1110	1110	1070	0.48559	1951.58	600.642
ENSRNOG00000013048	Pde7a	2:123767823-123856129	0.0274552	3.92007	0.688155	1	779.085	814.545	757.385	791.063	777.958	738.131	1	ENSRNOG00000013048	Pde7a	2:123767823-123856129	1.08495	3.55068	7.66959e-56	1.7846e-54	782.953	819.987	761.134	386.996	376.772	349.817	0.47141	1	ENSRNOG00000013048	Pde7a	2:123767823-123856129	-1.04276	3.48616	1.33495e-49	1.62095e-48	745.387	739.948	703	369	359	334	0.485398	641.306	203.888
ENSRNOG00000003463	Srebf1	10:46311519-46347948	-0.0505569	5.57722	0.152393	0.378099	2414.99	2383.29	2439.15	2498.37	2546.71	2443.58	1	ENSRNOG00000003463	Srebf1	10:46311519-46347948	1.01607	5.18541	1.14563e-153	9.92714e-152	2430	2400	2450	1190	1210	1210	0.494462	1	ENSRNOG00000003463	Srebf1	10:46311519-46347948	-1.05186	5.18013	3.15936e-160	1.37329e-158	2350	2420	2330	1130	1150	1150	0.482345	2037.34	627.271
ENSRNOG00000002159	Agpat9	14:10293027-10343730	0.0225539	3.06367	0.765518	1	476.989	419.943	400.498	413.02	425.916	436.462	1	ENSRNOG00000002159	Agpat9	14:10293027-10343730	1.09006	2.69185	3.65567e-30	4.47346e-29	479	423	403	203	212	198	0.469743	1	ENSRNOG00000002159	Agpat9	14:10293027-10343730	-1.05375	2.63129	5.44604e-34	4.80018e-33	389	405	416	193	202	189	0.481714	353.981	114.233
ENSRNOG00000019367	Dclre1b	2:225708798-225717309	0.021123	6.27795	0.587899	1	3911.68	3941.62	4199.59	3969.79	3966.92	3945.39	1	ENSRNOG00000019367	Dclre1b	2:225708798-225717309	1.08877	5.8959	1.24315e-145	9.76357e-144	3931.02	3968.12	4220	1880	1980	1850	0.470163	1	ENSRNOG00000019367	Dclre1b	2:225708798-225717309	-1.05394	5.84445	2.7825e-187	1.47933e-185	3738.54	3771.93	3760.85	1780	1880	1770	0.481652	3293.89	1046.78
ENSRNOG00000005602	Mthfd1	6:108694404-108761891	-0.0474682	7.55083	0.0555904	0.156586	9616.74	9430.48	9412.8	9921.86	9690.25	9800.26	1	ENSRNOG00000005602	Mthfd1	6:108694404-108761891	1.02601	7.15111	4.4865e-239	8.93583e-237	9664.12	9493.68	9459.13	4683.8	4671.63	4693.72	0.491066	1	ENSRNOG00000005602	Mthfd1	6:108694404-108761891	-1.05844	7.14895	0	0	9343.2	9213.13	9342.19	4456.4	4448.31	4487.13	0.48015	7991.28	2486.3
ENSRNOG00000026128	Cpne8	7:131298536-131472968	0.0795781	6.3802	0.0233091	0.0715547	4340.1	4418.01	4442.04	4086.29	4285.27	4114.62	1	ENSRNOG00000026128	Cpne8	7:131298536-131472968	1.15295	6.00655	1.00465e-238	1.95716e-236	4361.53	4447.64	4463.87	1958.88	1995.31	2020.79	0.449705	1	ENSRNOG00000026128	Cpne8	7:131298536-131472968	-1.05875	5.91516	2.55633e-193	1.44547e-191	3848.07	4075.52	3922.1	1863.25	1899.96	1931.99	0.480048	3517.92	1151
ENSRNOG00000019560	Pde2a	1:172724782-172816712	-0.0749337	6.30408	0.0360416	0.106301	3924.91	3958.25	3991.37	4213.46	4256.17	4035.74	1	ENSRNOG00000019560	Pde2a	1:172724782-172816712	1.00292	5.90163	1.34055e-149	1.11111e-147	3944.29	3984.81	4010.99	1994.78	2062.93	1906.51	0.49899	1	ENSRNOG00000019560	Pde2a	1:172724782-172816712	-1.06324	5.91529	9.64442e-181	4.88425e-179	3968.07	4047.59	3846.69	1897.97	1964.33	1822.1	0.478557	3371.57	1044.12
ENSRNOG00000003198	RGD1305733	10:2286739-2443752	-0.0517132	4.27694	0.408294	0.852656	988.73	982.277	962.65	989.184	1064.43	983.265	1	ENSRNOG00000003198	RGD1305733	10:2286739-2443752	1.0357	3.88267	1.36404e-56	3.21598e-55	994	989	967	458	513	472	0.48778	1	ENSRNOG00000003198	RGD1305733	10:2286739-2443752	-1.07168	3.8746	4.37987e-55	5.85349e-54	932	1010	937	435	489	451	0.475764	823.726	258.952
ENSRNOG00000007426	Tmem64	5:33529653-33545931	-0.0690845	3.61413	0.320549	0.701011	625.735	612.303	603.631	661.446	616.173	655.546	1	ENSRNOG00000007426	Tmem64	5:33529653-33545931	1.02626	3.21761	4.96902e-45	9.19682e-44	629	616	607	289	315	308	0.49098	1	ENSRNOG00000007426	Tmem64	5:33529653-33545931	-1.08013	3.21647	4.55586e-44	4.96494e-43	623	585	625	274	300	294	0.472987	520.759	163.802
ENSRNOG00000048353	Apeg3	1:71626809-71627741	-0.0850118	6.65665	0.0236127	0.0723868	4885.5	5127.65	5090.58	5495.6	5372.14	5160.82	1	ENSRNOG00000048353	Apeg3	1:71626809-71627741	1.01008	6.24576	2.43807e-152	2.08557e-150	4909.65	5162	5120	2410	2530	2610	0.496518	1	ENSRNOG00000048353	Apeg3	1:71626809-71627741	-1.08029	6.26714	3.02129e-195	1.74535e-193	5180	5110	4920	2290	2410	2490	0.472935	4298.03	1347.86
ENSRNOG00000039587	Wdr13	X:15897038-15904909	-0.0871624	3.55311	0.232207	0.539934	562.461	619.241	569.429	645.768	612.286	604.174	1	ENSRNOG00000039587	Wdr13	X:15897038-15904909	1.0099	3.15372	4.64838e-39	7.31921e-38	565.283	623.354	572.241	289.662	297.733	288.505	0.496581	1	ENSRNOG00000039587	Wdr13	X:15897038-15904909	-1.08149	3.16382	1.2226e-45	1.37331e-44	609	582	576	276	284	276	0.472539	498.806	157.131
ENSRNOG00000048932	Smagp	7:140049629-140066357	-0.00595919	6.20686	0.873709	1	3839.94	3827.03	3705.89	3761.85	3801.12	3853.33	1	ENSRNOG00000048932	Smagp	7:140049629-140066357	1.09091	5.81084	1.1184e-180	1.24891e-178	3858.87	3852.69	3724.15	1765.08	1791.25	1810	0.469465	1	ENSRNOG00000048932	Smagp	7:140049629-140066357	-1.08229	5.77742	3.78871e-200	2.24704e-198	3542.62	3614.2	3673.27	1678.94	1705.66	1733.9	0.472279	3128.39	1005.73
ENSRNOG00000010134	Acot2	6:118076657-118083477	-0.0357025	4.0813	0.620672	1	900.045	845.572	831.517	833.161	894.861	910.56	1	ENSRNOG00000010134	Acot2	6:118076657-118083477	1.07168	3.68318	2.15556e-41	3.61368e-40	904	851	836	363	430	443	0.475765	1	ENSRNOG00000010134	Acot2	6:118076657-118083477	-1.09085	3.66366	1.43227e-39	1.42209e-38	784	851	868	344	409	424	0.469485	716.857	231.437
ENSRNOG00000021611	Clip2	12:27173528-27237324	0.0262663	6.62554	0.428872	0.887781	5243.16	5041.98	5089.77	5091.45	5034.87	4964.67	1	ENSRNOG00000021611	Clip2	12:27173528-27237324	1.13228	6.23113	1.7493e-217	2.82951e-215	5270	5080	5110	2370	2410	2280	0.456193	1	ENSRNOG00000021611	Clip2	12:27173528-27237324	-1.09137	6.17654	1.79444e-255	1.5964e-253	4790	4790	4730	2250	2290	2180	0.469315	4169.55	1364.56
ENSRNOG00000047447	AABR06033516.2	4:224392095-224392730	-0.00178567	1.93432	1	1	209.249	220.519	155.735	186.067	175.589	224.217	1	ENSRNOG00000047447	AABR06033516.2	4:224392095-224392730	1.11068	1.55934	5.6572e-11	3.28085e-10	210.262	221.941	156.572	101.476	67.3558	103.283	0.463075	1	ENSRNOG00000047447	AABR06033516.2	4:224392095-224392730	-1.09362	1.50677	1.7051e-12	8.21139e-12	175.115	166.545	214.238	96.7487	63.6968	98.9499	0.468584	160.388	57.4195
ENSRNOG00000022288	Pafah2	5:156397031-156417572	0.0313065	2.08077	0.756582	1	226.669	218.449	209.613	227.866	210.259	202.527	1	ENSRNOG00000022288	Pafah2	5:156397031-156417572	1.14023	1.70339	4.61636e-23	4.48674e-22	227.779	219.93	210.655	97.1242	101.133	100.388	0.453688	1	ENSRNOG00000022288	Pafah2	5:156397031-156417572	-1.09426	1.63034	2.7014e-20	1.70242e-19	215	200	193	92.3	96.3	96	0.468377	177.114	58.7356
ENSRNOG00000014882	Fgf11	10:56150463-56153978	-0.0981331	0.779428	0.442988	0.911558	73.484	85.9395	90.156	103.023	80.8575	85.7896	1	ENSRNOG00000014882	Fgf11	10:56150463-56153978	1.01032	0.389512	5.06006e-09	2.61063e-08	73.9	86.5	90.6	42.2	37.4	44.8	0.496435	1	ENSRNOG00000014882	Fgf11	10:56150463-56153978	-1.09627	0.399477	3.92571e-10	1.71282e-09	97.4	76.7	81.7	40.2	35.5	42.9	0.467723	71.5166	23.9273
ENSRNOG00000020770	Arl4d	10:89375527-89377684	-0.0554472	3.82765	0.420777	0.874348	708.997	710.865	723.729	704.331	760.448	761.448	1	ENSRNOG00000020770	Arl4d	10:89375527-89377684	1.05722	3.42689	9.60494e-53	2.10292e-51	712.52	715.673	727.264	326.605	363.664	349.217	0.480556	1	ENSRNOG00000020770	Arl4d	10:89375527-89377684	-1.09646	3.41905	3.54461e-47	4.11134e-46	663	723	726	310	346	334	0.467662	601.034	192.242
ENSRNOG00000007051	Rraga	5:108928888-108930465	-0.0843274	6.76543	0.0269099	0.0815117	5571.9	5451.04	5277.02	5690.87	5620.64	5968.42	1	ENSRNOG00000007051	Rraga	5:108928888-108930465	1.03284	6.34708	7.52819e-163	7.25342e-161	5600	5490	5300	2590	2780	2650	0.488749	1	ENSRNOG00000007051	Rraga	5:108928888-108930465	-1.10252	6.36837	4.13015e-193	2.32552e-191	5360	5340	5690	2460	2650	2530	0.465702	4622.21	1474.03
ENSRNOG00000005606	Med1	10:85901211-85941797	-0.012379	6.92429	0.728116	1	6311.6	6028.68	6320.67	6492.77	6224.67	6104.01	1	ENSRNOG00000005606	Med1	10:85901211-85941797	1.11216	6.5155	7.21259e-190	8.74986e-188	6342.7	6069.18	6351.73	2979.15	2763.07	2922.42	0.4626	1	ENSRNOG00000005606	Med1	10:85901211-85941797	-1.10899	6.48827	1.21778e-218	8.46388e-217	6110	5920	5820	2835.4	2631.16	2793.91	0.463618	5127.45	1685.51
ENSRNOG00000014791	Peg3	1:71615727-71626512	-0.0509489	8.61586	0.0705644	0.192702	19441.6	19745.7	20278.7	21079.3	20616	19919.3	1	ENSRNOG00000014791	Peg3	1:71615727-71626512	1.08691	8.19343	8.9554e-284	2.48969e-281	19537.4	19878	20400	9220	9380	9550	0.470768	1	ENSRNOG00000014791	Peg3	1:71615727-71626512	-1.12283	8.19511	0	0	19800	19600	19000	8780	8940	9130	0.459191	16581.2	5419.95
ENSRNOG00000003300	Btg2	13:55966298-55970058	0.00946011	6.28859	0.804612	1	3973.71	4172.53	3947.37	3990.5	4001	4028.23	1	ENSRNOG00000003300	Btg2	13:55966298-55970058	1.15402	5.88011	1.72373e-190	2.11031e-188	3993.34	4200.44	3966.82	1853.84	1823.64	1786.45	0.449371	1	ENSRNOG00000003300	Btg2	13:55966298-55970058	-1.12961	5.83615	1.78862e-232	1.35615e-230	3757.99	3804.24	3840	1760	1740	1710	0.457039	3286.36	1100.74
ENSRNOG00000013634	Myd88	8:127229272-127233342	0.0463329	4.19968	0.438463	0.90357	945.121	958.634	969.546	954.678	919.958	909.883	1	ENSRNOG00000013634	Myd88	8:127229272-127233342	1.19383	3.80551	1.14695e-69	3.44331e-68	949.816	965.098	974.288	431.78	386.092	441.79	0.437141	1	ENSRNOG00000013634	Myd88	8:127229272-127233342	-1.13279	3.72702	3.63967e-63	5.59881e-62	899.491	874.665	867.117	411	367	423	0.456032	768.609	262.61
ENSRNOG00000024382	Fcgr3a	13:93924703-94068497	0.303271	0.471854	0.0550898	0.155389	73.9955	83.1355	71.1529	54.9616	62.9091	66.9899	1	ENSRNOG00000024382	Fcgr3a	13:93924703-94068497	1.45343	0.139971	4.12123e-14	2.77616e-13	74.3697	83.6792	71.5	37.2	21	23.6	0.365153	1	ENSRNOG00000024382	Fcgr3a	13:93924703-94068497	-1.13551	-0.12307	2.02762e-08	8.1462e-08	51.6087	59.8496	64	35.6	19.8	22.5	0.455175	54.9938	22.5789
ENSRNOG00000017642	Acbd5	17:91544958-91589401	0.089962	4.8977	0.0400112	0.11677	1557.18	1589.99	1586.47	1475.7	1501.85	1469.8	1	ENSRNOG00000017642	Acbd5	17:91544958-91589401	1.24796	4.50528	1.17915e-118	7.00897e-117	1560	1600	1590	706	642	651	0.421044	1	ENSRNOG00000017642	Acbd5	17:91544958-91589401	-1.14303	4.3993	5.42259e-102	1.36146e-100	1390	1430	1400	672	611	622	0.452807	1242.22	434.411
ENSRNOG00000020864	Kirrel2	1:90066396-90075012	0.0170172	0.943581	0.944345	1	104.589	111.257	77.2789	98.1043	94.464	96.9523	1	ENSRNOG00000020864	Kirrel2	1:90066396-90075012	1.18006	0.555298	3.16748e-11	1.86287e-10	105.095	111.97	77.6995	46.3463	41.2479	41.7183	0.441332	1	ENSRNOG00000020864	Kirrel2	1:90066396-90075012	-1.14609	0.491096	6.80717e-12	3.20248e-11	92.4668	89.7863	92.4	44.2	39.2	39.8	0.451847	79.1065	28.5175
ENSRNOG00000013790	Mfsd1	2:184095496-184116407	0.0611401	6.55553	0.0552062	0.155635	4990.16	4903.45	4923.47	4750.8	4703.14	4747.11	1	ENSRNOG00000013790	Mfsd1	2:184095496-184116407	1.22436	6.14981	7.26534e-270	1.82929e-267	5014.76	4936.36	4950	2170	2060	2130	0.427986	1	ENSRNOG00000013790	Mfsd1	2:184095496-184116407	-1.14791	6.07019	3.83659e-276	3.95346e-274	4473.97	4471.67	4525.17	2065.32	1962.52	2040	0.451278	3930.9	1361.62
ENSRNOG00000014060	Mras	8:107054727-107082507	-0.03118	5.98421	0.362429	0.776874	3199.14	3205.64	3253.21	3326.5	3293.78	3250.96	1	ENSRNOG00000014060	Mras	8:107054727-107082507	1.13212	5.56476	1.0121e-203	1.42921e-201	3214.94	3227.17	3269.19	1415.9	1558.99	1473.17	0.456245	1	ENSRNOG00000014060	Mras	8:107054727-107082507	-1.14871	5.54756	6.80862e-212	4.4538e-210	3130	3130	3100	1350	1480	1410	0.45103	2664.14	887.683
ENSRNOG00000042838	Junb	19:37069074-37070109	0.0513022	4.38777	0.407177	0.850724	1121.07	1119.89	1041.84	1085.62	1008.97	1075.26	1	ENSRNOG00000042838	Junb	19:37069074-37070109	1.21713	3.98848	7.8099e-81	2.85924e-79	1126.59	1127.4	1047.01	486	471	462	0.430136	1	ENSRNOG00000042838	Junb	19:37069074-37070109	-1.15049	3.90617	1.22786e-76	2.27572e-75	1022.8	958.656	1025.07	462	448	441	0.450472	874.626	303.288
ENSRNOG00000019953	Ube2f	9:98074823-98105362	0.00337128	5.57824	0.909749	1	2476.29	2414.47	2487.98	2399.33	2460.9	2495.51	1	ENSRNOG00000019953	Ube2f	9:98074823-98105362	1.1704	5.1643	6.38886e-192	8.00527e-190	2490	2430	2500	1110	1080	1100	0.444299	1	ENSRNOG00000019953	Ube2f	9:98074823-98105362	-1.15241	5.12155	1.0987e-169	5.1444e-168	2260	2340	2380	1060	1030	1050	0.449875	2002.72	680.314
ENSRNOG00000002478	Insig2	13:42366078-42388541	-0.0339739	4.90025	0.464869	0.945358	1520.02	1466.55	1563.85	1559.48	1549.24	1549.42	1	ENSRNOG00000002478	Insig2	13:42366078-42388541	1.14655	4.47831	2.79014e-101	1.31333e-99	1530	1480	1570	677	700	691	0.451704	1	ENSRNOG00000002478	Insig2	13:42366078-42388541	-1.16629	4.45871	4.45318e-126	1.42337e-124	1470	1470	1480	644	667	661	0.445567	1252.95	423.75
ENSRNOG00000008195	Ywhaz	7:75721285-75743714	0.0482984	9.57624	0.0279172	0.0843051	39559.3	40273.4	39932	38880	38414.7	38541.6	1	ENSRNOG00000008195	Ywhaz	7:75721285-75743714	1.23157	9.15786	0	0	39754.1	40543	40128.5	17068.7	17040.7	17175.8	0.425853	1	ENSRNOG00000008195	Ywhaz	7:75721285-75743714	-1.16833	9.09151	0	0	36600	36500	36700	16200	16200	16400	0.444938	31876.3	11102.5
ENSRNOG00000012364	Prickle2	4:188925955-189025114	-0.0234073	6.84287	0.452869	0.928525	5779.19	5772.59	6011.74	5933.23	5890.8	6033.47	1	ENSRNOG00000012364	Prickle2	4:188925955-189025114	1.16093	6.41427	1.57412e-243	3.25672e-241	5807.71	5811.34	6041.27	2619.88	2595.84	2681.91	0.447223	1	ENSRNOG00000012364	Prickle2	4:188925955-189025114	-1.16948	6.39447	2.92719e-305	3.65064e-303	5590	5600	5750	2490	2470	2560	0.44458	4813.18	1638.01
ENSRNOG00000014448	Arntl	1:185007567-185105409	0.0548054	5.70591	0.135315	0.340732	2688.24	2760.79	2749.23	2620.96	2662.08	2610.72	1	ENSRNOG00000014448	Arntl	1:185007567-185105409	1.24209	5.29612	1.19183e-236	2.24005e-234	2701.54	2779.32	2762.73	1149.57	1169.75	1170.67	0.42276	1	ENSRNOG00000014448	Arntl	1:185007567-185105409	-1.17272	5.21769	3.106e-212	2.04682e-210	2468.36	2531.57	2490	1090	1110	1120	0.443583	2175.78	761.003
ENSRNOG00000042975	Tmem45al	11:49264375-49279255	0.358948	0.488265	0.0252385	0.0768939	74.174	82.9103	77.5042	57.1645	61.183	64.8059	1	ENSRNOG00000042975	Tmem45al	11:49264375-49279255	1.54875	0.154383	2.26232e-15	1.61485e-14	74.6	83.5	77.9	25.1	33.9	22.6	0.341806	1	ENSRNOG00000042975	Tmem45al	11:49264375-49279255	-1.17625	-0.153244	2.04176e-08	8.2e-08	53.8	58.2	61.8	23.8	32.4	21.5	0.442499	55.4824	22.8556
ENSRNOG00000019851	Cox6a2	1:206669983-206670730	0.0348484	3.51794	0.658965	1	602.965	591.154	589.885	618.285	561.092	563.144	1	ENSRNOG00000019851	Cox6a2	1:206669983-206670730	1.22948	3.11147	4.22947e-59	1.05201e-57	605.945	595.155	592.782	243.56	267.194	256.339	0.426472	1	ENSRNOG00000019851	Cox6a2	1:206669983-206670730	-1.17879	3.03603	3.4665e-45	3.85972e-44	582.915	533.192	537	231	255	245	0.441722	477.069	167.07
ENSRNOG00000025023	Stat6	7:71118724-71135848	0.00860627	5.40931	0.819958	1	2200.72	2132.49	2239.99	2173.5	2165.86	2193.63	1	ENSRNOG00000025023	Stat6	7:71118724-71135848	1.20213	4.98996	1.21615e-113	6.87668e-112	2211.59	2146.89	2250.96	917.205	1042.74	920.319	0.434633	1	ENSRNOG00000025023	Stat6	7:71118724-71135848	-1.17905	4.94235	3.46552e-114	9.91332e-113	2047.02	2059.3	2091.07	871.865	993.169	879.44	0.441641	1776.27	613.857
ENSRNOG00000018553	Pitpnm1	1:226219371-226240238	-0.0568651	5.61223	0.122553	0.314682	2462.3	2464.9	2468.39	2616.49	2551.77	2527.71	1	ENSRNOG00000018553	Pitpnm1	1:226219371-226240238	1.14288	5.17673	5.8518e-195	7.5086e-193	2474.46	2481.46	2480.52	1128.28	1132.84	1106.91	0.452854	1	ENSRNOG00000018553	Pitpnm1	1:226219371-226240238	-1.18495	5.176	5.77164e-214	3.84138e-212	2464.37	2426.23	2410	1070	1080	1060	0.439839	2051.07	698.054
ENSRNOG00000032487	Sts	X:45646095-45654126	0.088214	1.82827	0.349996	0.754526	197.392	180.781	181.02	156.82	185.179	181.074	1	ENSRNOG00000032487	Sts	X:45646095-45654126	1.29164	1.43508	2.22854e-24	2.26494e-23	198.352	182.023	181.915	82.7469	71.3269	73.7956	0.408488	1	ENSRNOG00000032487	Sts	X:45646095-45654126	-1.18696	1.32214	1.81094e-18	1.07381e-17	147.36	176.334	172.693	78.8619	67.821	70.4888	0.439229	145.571	53.325
ENSRNOG00000018848	Eif1b	8:128356682-128359302	-0.0719675	7.02229	0.0330109	0.0981539	6592.44	6594.68	6373.75	6656.32	6838.59	7061.66	1	ENSRNOG00000018848	Eif1b	8:128356682-128359302	1.13022	6.57813	4.90367e-228	8.56977e-226	6620	6640	6410	3000	2910	3070	0.456845	1	ENSRNOG00000018848	Eif1b	8:128356682-128359302	-1.18747	6.59227	2.38423e-243	1.92827e-241	6270	6500	6730	2860	2770	2930	0.439072	5455.27	1856.34
ENSRNOG00000008015	Fos	6:116249741-116252608	-0.126593	3.33026	0.0852122	0.228187	499.11	480.525	501.487	528.697	546.234	540.718	1	ENSRNOG00000008015	Fos	6:116249741-116252608	1.08888	2.88608	1.62811e-42	2.81793e-41	501.579	483.804	504	234	236	230	0.470128	1	ENSRNOG00000008015	Fos	6:116249741-116252608	-1.20103	2.92513	1.06247e-48	1.27159e-47	497.904	519.584	515.408	222.55	224.95	219.584	0.434964	421.863	142.918
ENSRNOG00000006462	Ero1l	15:23583075-23620342	0.049327	5.41427	0.28077	0.629175	2177.05	2359.16	2146.15	2097.25	2187.43	2174.15	1	ENSRNOG00000006462	Ero1l	15:23583075-23620342	1.27952	4.99208	4.37199e-136	3.11158e-134	2187.84	2374.88	2156.75	909	910	950	0.411934	1	ENSRNOG00000006462	Ero1l	15:23583075-23620342	-1.216	4.91561	6.15333e-153	2.51881e-151	1970	2080	2070	865	866	909	0.430475	1767.8	637.597
ENSRNOG00000013884	Psd3	16:23327924-23666165	-0.115625	1.36971	0.330761	0.72051	112.434	118.235	145.836	138.4	137.113	133.656	1	ENSRNOG00000013884	Psd3	16:23327924-23666165	1.11629	0.931643	1.8411e-12	1.1486e-11	113	119	147	52.2	63.8	59.8	0.461279	1	ENSRNOG00000013884	Psd3	16:23327924-23666165	-1.22143	0.956389	1.59858e-16	8.86995e-16	130	130	127	49.5	60.9	57.2	0.428859	106.831	37.6898
ENSRNOG00000045615	LOC688286	10:106516762-106521627	-0.153897	2.41134	0.0616373	0.17143	263.23	253.693	257.075	291.852	282.817	286.395	1	ENSRNOG00000045615	LOC688286	10:106516762-106521627	1.08772	1.95879	7.78097e-24	7.76323e-23	265	255	258	135	122	107	0.470506	1	ENSRNOG00000045615	LOC688286	10:106516762-106521627	-1.22677	2.01323	1.81424e-30	1.48392e-29	275	269	273	129	117	102	0.427272	222.118	77.0171
ENSRNOG00000015971	Slc12a2	18:52104433-52172618	-0.0486859	7.7206	0.0473626	0.135527	10530.7	10722.4	10735.7	11187.9	10857.5	11063.1	1	ENSRNOG00000015971	Slc12a2	18:52104433-52172618	1.1971	7.26589	2.90736e-303	9.23744e-301	10582.6	10794.2	10800	4780	4610	4640	0.436152	1	ENSRNOG00000015971	Slc12a2	18:52104433-52172618	-1.23068	7.26565	0	0	10535.3	10322.7	10546	4547.22	4386.98	4430	0.426117	8791.91	3092.65
ENSRNOG00000027252	Pla1a	11:67166384-67203665	0.0441534	0.881888	0.736086	1	97.654	90.2438	95.0486	77.149	94.9335	100.955	1	ENSRNOG00000027252	Pla1a	11:67166384-67203665	1.2943	0.473446	2.78683e-14	1.89545e-13	98.1	90.9	95.5	42.6	36.9	35.4	0.407733	1	ENSRNOG00000027252	Pla1a	11:67166384-67203665	-1.23484	0.390548	9.67721e-12	4.524e-11	72.3	90.4	96.4	40.7	35.1	33.7	0.42489	74.5426	28.0419
ENSRNOG00000009930	Pigo	5:62987511-62994935	-0.00182242	5.16581	0.966689	1	1843.05	1868.65	1818.5	1882.15	1855.59	1800.18	1	ENSRNOG00000009930	Pigo	5:62987511-62994935	1.24871	4.7289	2.25248e-130	1.51427e-128	1852.17	1881.19	1827.45	733.257	790.461	822	0.420823	1	ENSRNOG00000009930	Pigo	5:62987511-62994935	-1.23567	4.68715	2.81207e-124	8.82957e-123	1772.85	1764.56	1715.7	696.637	752.733	786.066	0.424644	1490.43	532.425
ENSRNOG00000015669	Kctd11	10:56235371-56236070	0.0287374	0.671949	0.808121	1	78.794	81.7942	81.0726	64.6006	89.8652	80.9124	1	ENSRNOG00000015669	Kctd11	10:56235371-56236070	1.29296	0.256584	2.75754e-12	1.70361e-11	79.191	82.3472	81.468	27.7551	39.6292	33.1145	0.408113	1	ENSRNOG00000015669	Kctd11	10:56235371-56236070	-1.24508	0.185191	2.95389e-10	1.29452e-09	60.5115	85.7157	77.15	26.2764	37.8834	31.6562	0.421884	64.1709	24.0927
ENSRNOG00000013437	LOC691083	3:101854192-102019988	0.1902	1.30391	0.165706	0.407006	120.788	146.793	129.662	132.975	108.687	108.833	1	ENSRNOG00000013437	LOC691083	3:101854192-102019988	1.45925	0.917708	3.53223e-21	3.20871e-20	121.415	147.749	130.303	47.4005	46.8029	51.1935	0.363682	1	ENSRNOG00000013437	LOC691083	3:101854192-102019988	-1.25639	0.721106	7.76016e-15	4.05623e-14	125.677	103.183	104	45.1	44.5	49	0.418589	99.2372	39.8683
ENSRNOG00000013183	Eif4e	2:262355380-262387511	-0.0616243	7.5387	0.0250806	0.0764827	9201.96	9446.96	9428.35	9512.39	9862.27	9928.28	1	ENSRNOG00000013183	Eif4e	2:262355380-262387511	1.21463	7.07331	2.75502317423686e-311	0	9250	9510	9470	4020	4040	4120	0.430883	1	ENSRNOG00000013183	Eif4e	2:262355380-262387511	-1.26156	7.08168	0	0	8960	9380	9460	3820	3840	3940	0.417092	7728.91	2760.6
ENSRNOG00000003919	Rps6kb1	10:76234214-76275377	0.0238831	4.99744	0.611183	1	1605.28	1686.92	1668.52	1631.43	1674.87	1573.42	1	ENSRNOG00000003919	Rps6kb1	10:76234214-76275377	1.30045	4.55931	2.34985e-136	1.68137e-134	1610	1700	1680	659	691	679	0.406	1	ENSRNOG00000003919	Rps6kb1	10:76234214-76275377	-1.26202	4.49832	1.10172e-129	3.6709e-128	1540	1590	1500	627	658	649	0.41696	1318.83	483.226
ENSRNOG00000033015	LOC100910150	18:51646958-51675579	-0.0567047	3.45222	0.435794	0.898626	560.529	554.36	537.244	570.877	560.655	586.973	1	ENSRNOG00000033015	LOC100910150	18:51646958-51675579	1.22474	3.00281	3.69057e-48	7.34509e-47	563	558	540	264	215	228	0.427876	1	ENSRNOG00000033015	LOC100910150	18:51646958-51675579	-1.26788	2.99249	5.40949e-48	6.39955e-47	538	533	560	252	204	218	0.415269	453.071	164.072
ENSRNOG00000003073	Gpr161	13:88434396-88450766	-0.0209168	0.67128	0.868857	1	80.9086	81.9181	75.5876	89.6895	76.3118	76.6885	1	ENSRNOG00000003073	Gpr161	13:88434396-88450766	1.26342	0.244049	4.08151e-12	2.5036e-11	81.3	82.5	76	34.7	34.9	30	0.416556	1	ENSRNOG00000003073	Gpr161	13:88434396-88450766	-1.27078	0.202909	9.7587e-12	4.56037e-11	84.7	72.5	73	33	33.3	28.6	0.414435	64.5227	23.9076
ENSRNOG00000018716	Dennd2c	2:225047709-225090476	0.0513527	1.4445	0.729186	1	141.433	131.929	148.621	133.74	118.566	156.196	1	ENSRNOG00000018716	Dennd2c	2:225047709-225090476	1.33625	1.02641	2.35345e-20	2.0723e-19	142.135	132.85	149.33	56	55.1	56.6	0.396048	1	ENSRNOG00000018716	Dennd2c	2:225047709-225090476	-1.27287	0.93183	3.69029e-16	2.02114e-15	125.959	112.364	149	53.2	52.5	54.1	0.413835	110.909	42.5818
ENSRNOG00000020272	5330417C22Rik	2:230716010-230802122	-0.0536998	4.13667	0.440871	0.908252	879.575	883.189	898.075	1008.82	892.161	862.11	1	ENSRNOG00000020272	5330417C22Rik	2:230716010-230802122	1.23535	3.68341	7.04037e-72	2.23425e-70	883.941	889.154	902	357	369	411.567	0.42474	1	ENSRNOG00000020272	5330417C22Rik	2:230716010-230802122	-1.27309	3.67103	5.18848e-54	6.77472e-53	951.065	847.898	821.228	339.182	351.152	393.924	0.413774	729.055	266.087
ENSRNOG00000006426	Syt1	7:50097033-50650569	-0.110281	3.82594	0.0817811	0.22007	688.778	705.674	706.177	751.249	751.17	766.32	1	ENSRNOG00000006426	Syt1	7:50097033-50650569	1.18623	3.35905	4.44856e-61	1.16514e-59	692.209	710.43	709.631	334.218	299.941	291.016	0.439449	1	ENSRNOG00000006426	Syt1	7:50097033-50650569	-1.28227	3.38771	1.95022e-66	3.14687e-65	707.598	714.208	731	319	286	278	0.411148	588.283	211.726
ENSRNOG00000043286	Cpne2	19:10855267-10877311	0.0442967	2.28748	0.624728	1	253.895	272.504	231.651	247.963	255.287	231.207	1	ENSRNOG00000043286	Cpne2	19:10855267-10877311	1.34261	1.85875	3.03992e-28	3.51223e-27	255	274	233	109	107	83.8	0.394308	1	ENSRNOG00000043286	Cpne2	19:10855267-10877311	-1.28292	1.77307	5.66715e-27	4.27745e-26	234	243	220	104	102	79.8	0.410963	199.145	75.7629
ENSRNOG00000019465	Gnai3	2:230365904-230404045	0.0548709	7.31061	0.0367684	0.108301	8198.01	8369.99	8385.96	7944.52	8073.73	8006.78	1	ENSRNOG00000019465	Gnai3	2:230365904-230404045	1.36335	6.86112	0	0	8238.45	8426.07	8430	3230	3330	3210	0.38868	1	ENSRNOG00000019465	Gnai3	2:230365904-230404045	-1.29411	6.78594	0	0	7481.16	7676.89	7630	3070	3170	3060	0.407789	6527.67	2457.89
ENSRNOG00000051193	LOC100911361	2:140774627-140776104	0.047215	6.24152	0.194295	0.466159	3930.74	3918.04	4008.19	3906.43	3716.15	3862.62	1	ENSRNOG00000051193	LOC100911361	2:140774627-140776104	1.35865	5.79305	6.12411e-254	1.38514e-251	3950	3940	4030	1500	1620	1550	0.389948	1	ENSRNOG00000051193	LOC100911361	2:140774627-140776104	-1.29683	5.71997	1.98924e-235	1.54784e-233	3680	3530	3680	1420	1540	1480	0.407019	3112.46	1169.79
ENSRNOG00000019667	Ppfibp2	1:178818984-178964741	-0.087408	3.61609	0.20265	0.483076	604.995	610.781	614.625	632.366	652.069	660.132	1	ENSRNOG00000019667	Ppfibp2	1:178818984-178964741	1.22595	3.15034	1.9867e-61	5.21366e-60	608.003	614.907	617.63	259.699	273.076	255.483	0.427515	1	ENSRNOG00000019667	Ppfibp2	1:178818984-178964741	-1.29843	3.16222	2.5692e-62	3.90708e-61	595	620	629	247	260	244	0.406567	507.025	184.156
ENSRNOG00000020261	Fam53c	18:27275540-27283115	-0.0707976	5.29015	0.132632	0.334733	1918.16	2035.02	1930.83	2157.21	2071.8	1955.31	1	ENSRNOG00000020261	Fam53c	18:27275540-27283115	1.24937	4.81849	6.46336e-142	4.90058e-140	1927.67	2048.63	1940.34	809.263	855.24	830.02	0.42063	1	ENSRNOG00000020261	Fam53c	18:27275540-27283115	-1.30479	4.8255	1.11303e-143	4.21956e-142	2030	1970	1860	769	814	793	0.404779	1618.1	594.675
ENSRNOG00000020714	Trpm4	1:102357042-102386710	0.106656	3.24867	0.233601	0.542656	484.983	523.755	502.824	508.287	479.611	416.387	1	ENSRNOG00000020714	Trpm4	1:102357042-102386710	1.42772	2.82401	7.96131e-48	1.57392e-46	487.419	527.255	505.29	216.747	187.57	158.904	0.371719	1	ENSRNOG00000020714	Trpm4	1:102357042-102386710	-1.3091	2.69271	1.10922e-30	9.10612e-30	479	456	396	207	179	151	0.403571	386.563	152.747
ENSRNOG00000016388	Sphkap	9:88793219-88894918	0.0444593	3.57106	0.58787	1	596.319	595.701	663.205	626.705	582.419	591.312	1	ENSRNOG00000016388	Sphkap	9:88793219-88894918	1.38208	3.12748	2.27891e-63	6.19366e-62	599	600	666	231	238	248	0.383664	1	ENSRNOG00000016388	Sphkap	9:88793219-88894918	-1.32228	3.04131	1.59241e-59	2.30852e-58	591	554	564	219	227	237	0.399904	485.851	186.736
ENSRNOG00000009323	Fam214b	5:63002710-63010762	-0.00605563	2.57886	0.984676	1	310.392	318.951	284.932	298.09	318.209	300.356	1	ENSRNOG00000009323	Fam214b	5:63002710-63010762	1.33596	2.12653	4.83385e-37	7.16327e-36	311.926	321.076	286.362	127.978	111.496	122.812	0.396127	1	ENSRNOG00000009323	Fam214b	5:63002710-63010762	-1.32673	2.07781	1.02166e-36	9.57071e-36	280.683	302.874	286.19	121.894	106	117.425	0.398671	243.691	92.8802
ENSRNOG00000019751	Cyb5r2	1:178970104-178978337	0.0743327	0.463502	0.80078	1	62.4564	81.0208	67.783	76.9529	53.5054	72.6539	1	ENSRNOG00000019751	Cyb5r2	1:178970104-178978337	1.4289	0.043691	6.62767e-13	4.22465e-12	62.7869	81.5394	68.1214	31.2493	24.345	22.5599	0.371414	1	ENSRNOG00000019751	Cyb5r2	1:178970104-178978337	-1.34143	-0.0742415	5.14806e-11	2.33826e-10	72.759	50.5745	69.3667	29.8415	23.135	21.484	0.39463	54.7252	23.0418
ENSRNOG00000005730	Pcmtd1	5:16914994-16951164	0.0263253	4.42537	0.664102	1	1066.27	1146.04	1123.76	1113.89	1101.79	1063.07	1	ENSRNOG00000005730	Pcmtd1	5:16914994-16951164	1.38724	3.96735	3.42461e-103	1.68013e-101	1071.6	1153.72	1129.27	427.888	440.594	415.807	0.382295	1	ENSRNOG00000005730	Pcmtd1	5:16914994-16951164	-1.34668	3.89968	3.12265e-110	8.53023e-109	1050	1050	1010	407	420	397	0.393197	877.68	338.234
ENSRNOG00000027006	Hnrnpa3	10:80633888-81150503	0.0150659	7.26785	0.584301	1	8018.61	8113.62	7772.53	7857.13	7981.84	7809.89	1	ENSRNOG00000027006	Hnrnpa3	10:80633888-81150503	1.37783	6.79431	2.07903e-223	3.48977e-221	8058.13	8167.94	7810.82	3300	2920	3020	0.384796	1	ENSRNOG00000027006	Hnrnpa3	10:80633888-81150503	-1.34688	6.74718	2.83775e-255	2.51617e-253	7398.91	7589.69	7444.72	3144.07	2776.02	2884.04	0.393142	6310.4	2427.09
ENSRNOG00000039654	LOC100361479	X:65613513-65698971	0.035815	4.9155	0.46517	0.945828	1609.42	1583.61	1517.13	1560.97	1479.12	1556.7	1	ENSRNOG00000039654	LOC100361479	X:65613513-65698971	1.39839	4.45558	5.1939e-116	3.02005e-114	1617.35	1594.25	1520	638	550	601	0.379353	1	ENSRNOG00000039654	LOC100361479	X:65613513-65698971	-1.34748	4.38409	1.05608e-112	2.97319e-111	1470	1410	1480	608	524	575	0.392978	1232.88	479.349
ENSRNOG00000007461	Klhl41	3:62521997-62535124	0.0172449	4.01415	0.854365	1	786.127	852.692	862.005	855.929	771.858	846.862	1	ENSRNOG00000007461	Klhl41	3:62521997-62535124	1.38356	3.55633	3.82852e-85	1.47872e-83	790.079	858.414	866.197	315.385	333.532	317.366	0.383272	1	ENSRNOG00000007461	Klhl41	3:62521997-62535124	-1.35007	3.48934	2.41693e-74	4.35848e-73	807	733	807	299.882	317.741	303.324	0.392274	660.195	255.539
ENSRNOG00000037134	Shc4	3:124421963-124514515	0.100765	1.71429	0.434839	0.897141	182.973	180.198	155.978	169.195	135.952	180.254	1	ENSRNOG00000037134	Shc4	3:124421963-124514515	1.4651	1.28566	2.12417e-26	2.32917e-25	183.863	181.4	156.774	65.4461	56.1272	66.1366	0.36221	1	ENSRNOG00000037134	Shc4	3:124421963-124514515	-1.35385	1.15107	2.42201e-19	1.48191e-18	159.587	128.728	172	62.3	53.3	63.3	0.391247	132.473	54.4815
ENSRNOG00000004048	Lrrk2	7:132531604-132693763	0.0862704	2.59414	0.301866	0.666653	339.426	305.749	309.919	299.823	295.046	303.281	1	ENSRNOG00000004048	Lrrk2	7:132531604-132693763	1.4673	2.15106	2.58928e-44	4.69146e-43	341.074	307.851	311	124	108	112	0.361659	1	ENSRNOG00000004048	Lrrk2	7:132531604-132693763	-1.36517	2.03365	1.10503e-38	1.0803e-37	282.464	280.483	289.128	118.534	102.979	107.257	0.388189	244.138	97.9926
ENSRNOG00000015160	Gem	5:30058937-30062666	-0.191306	0.706014	0.255652	0.580492	72.9125	75.9701	80.4084	73.3889	103.355	83.558	1	ENSRNOG00000015160	Gem	5:30058937-30062666	1.19602	0.21173	4.69791e-11	2.73403e-10	73.3	76.5	80.8	34.6	32.6	33.1	0.436477	1	ENSRNOG00000015160	Gem	5:30058937-30062666	-1.36983	0.294517	8.06598e-13	3.93624e-12	68.8	98.7	79.6	33	31	31.7	0.386938	65.5437	25.7273
ENSRNOG00000042781	Ropn1l	2:104193711-104204276	0.128915	0.773255	0.42255	0.877075	83.9691	91.5716	92.5522	84.1795	77.9695	84.2883	1	ENSRNOG00000042781	Ropn1l	2:104193711-104204276	1.52481	0.346574	3.05037e-17	2.37005e-16	84.4003	92.1886	93	29.7	33.4	31	0.347524	1	ENSRNOG00000042781	Ropn1l	2:104193711-104204276	-1.38264	0.194687	6.01205e-14	3.04701e-13	79.3625	74.0527	80.3815	28.224	31.8785	29.6179	0.383518	67.6256	27.5493
ENSRNOG00000018081	Lactb	8:77083025-77099150	-0.029534	2.66503	0.769211	1	340.8	329.001	295.121	328.78	332.356	322.031	1	ENSRNOG00000018081	Lactb	8:77083025-77099150	1.3747	2.19025	2.51162e-37	3.75323e-36	342.459	331.209	296.612	117.336	136.08	121.854	0.385634	1	ENSRNOG00000018081	Lactb	8:77083025-77099150	-1.39018	2.15753	1.53546e-41	1.59083e-40	310	316	307	111	130	116	0.381517	258.151	100.685
ENSRNOG00000026857	Kif7	1:142395562-142412012	0.0497667	3.31748	0.525723	1	515.45	533.97	508.557	515.496	486.16	505.268	1	ENSRNOG00000026857	Kif7	1:142395562-142412012	1.46906	2.85474	3.62416e-68	1.05595e-66	518.015	537.549	511	189	198	180	0.361216	1	ENSRNOG00000026857	Kif7	1:142395562-142412012	-1.40443	2.76271	7.88153e-61	1.16473e-59	486	462	482	179	189	172	0.377767	403.544	161.445
ENSRNOG00000023233	LOC100362658	1:100555503-100565596	-0.208949	2.66669	0.0266465	0.0808421	298.915	295.641	309.807	335.153	388.553	319.742	1	ENSRNOG00000023233	LOC100362658	1:100555503-100565596	1.22319	2.14247	3.44278e-34	4.70237e-33	300.405	297.66	311.307	131.266	130.837	127.199	0.428336	1	ENSRNOG00000023233	LOC100362658	1:100555503-100565596	-1.41647	2.24236	4.42749e-37	4.18136e-36	315.505	370.37	304	125	125	122	0.374628	259.679	101.18
ENSRNOG00000029221	Klk1b3	1:101264167-101268371	-0.196808	1.54206	0.0846864	0.226859	150.141	130.376	135.825	161.018	147.618	168.289	1	ENSRNOG00000029221	Klk1b3	1:101264167-101268371	1.23439	1.03017	1.51916e-17	1.19355e-16	150.863	131.285	136	54.7	60.4	62.9	0.425022	1	ENSRNOG00000029221	Klk1b3	1:101264167-101268371	-1.41654	1.11324	4.01485e-23	2.75173e-22	151.751	140.13	160.579	51.9256	57.5005	60.2128	0.37461	119.03	46.249
ENSRNOG00000013436	Pde7b	1:17438265-17650684	0.0113385	2.83606	0.892998	1	350.635	373.375	374.246	355.999	381.351	351.973	1	ENSRNOG00000013436	Pde7b	1:17438265-17650684	1.44595	2.36243	2.73319e-47	5.34795e-46	352.403	375.888	376.065	123.816	149.686	134.611	0.36705	1	ENSRNOG00000013436	Pde7b	1:17438265-17650684	-1.41943	2.29874	1.53396e-43	1.65748e-42	335	363	335	118	143	129	0.373859	288.41	114.943
ENSRNOG00000042978	Ncald	7:76320073-76414625	0.0126972	4.73658	0.782747	1	1391.35	1396.21	1339.62	1337.99	1376.87	1373.37	1	ENSRNOG00000042978	Ncald	7:76320073-76414625	1.4469	4.25463	7.45798e-105	3.74851e-103	1400	1410	1350	469	558	500	0.366808	1	ENSRNOG00000042978	Ncald	7:76320073-76414625	-1.41944	4.19792	1.01621e-104	2.61539e-103	1260	1310	1310	445	532	478	0.373856	1082.49	431.167
ENSRNOG00000022937	Bpifc	7:24004370-24061477	-0.0640941	3.73838	0.34843	0.752002	643.642	666.382	697.393	704.048	714.626	680.709	1	ENSRNOG00000022937	Bpifc	7:24004370-24061477	1.3883	3.23901	4.13421e-70	1.25527e-68	646.867	670.89	701	274	239	255	0.382015	1	ENSRNOG00000022937	Bpifc	7:24004370-24061477	-1.43758	3.23385	1.09885e-75	2.01561e-74	663.245	679.837	648.624	260.785	227.586	244.082	0.369185	541.645	215.421
ENSRNOG00000011094	Efcab6	7:124748216-124910667	0.146523	3.64382	0.0780282	0.211164	611.718	671.316	731.644	629.564	600.121	591.59	1	ENSRNOG00000011094	Efcab6	7:124748216-124910667	1.61047	3.19152	2.29292e-72	7.37299e-71	614.83	675.855	735.147	226.709	215.045	221.136	0.327491	1	ENSRNOG00000011094	Efcab6	7:124748216-124910667	-1.44764	3.02431	2.32197e-71	4.00588e-70	593.33	570.548	563.704	215.784	204.691	211.389	0.36662	499.871	213.407
ENSRNOG00000014620	Rhbdd1	9:87882638-87975590	0.04519	5.13057	0.354375	0.762058	1881.22	1849.95	1754.78	1766.61	1700.64	1851.03	1	ENSRNOG00000014620	Rhbdd1	9:87882638-87975590	1.5153	4.64411	2.19545e-181	2.47233e-179	1890.49	1862.37	1760	657	641	629	0.349824	1	ENSRNOG00000014620	Rhbdd1	9:87882638-87975590	-1.45561	4.5647	1.98163e-157	8.39488e-156	1660	1620	1760	625	610	602	0.364602	1414.58	581.891
ENSRNOG00000050441	AABR06062521.1	10:512124-564253	-0.146903	0.791043	0.363907	0.77948	95.5625	72.7121	81.8706	81.7496	91.3199	102.052	1	ENSRNOG00000050441	AABR06062521.1	10:512124-564253	1.32829	0.283885	3.25802e-13	2.10949e-12	96.0093	73.2375	82.3	35.5	31.3	32.1	0.398241	1	ENSRNOG00000050441	AABR06062521.1	10:512124-564253	-1.45944	0.334738	2.47979e-15	1.31892e-14	76.8	86.8	97.5	33.9	29.8	30.6	0.363635	69.3519	28.5968
ENSRNOG00000011881	Slc25a15	16:74169023-74189301	0.0189273	5.11832	0.657712	1	1811.11	1809.23	1768.76	1792.1	1740.1	1789.7	1	ENSRNOG00000011881	Slc25a15	16:74169023-74189301	1.51504	4.61938	1.18263e-211	1.86764e-209	1820	1820	1780	638	630	627	0.349888	1	ENSRNOG00000011881	Slc25a15	16:74169023-74189301	-1.4815	4.55943	3.7606e-206	2.34502e-204	1690	1650	1710	607	600	599	0.358116	1400.67	577.15
ENSRNOG00000007949	Rgn	X:2626532-2641949	0.00626748	2.10322	1	1	198.778	230.589	226.982	199.631	211.609	243.888	1	ENSRNOG00000007949	Rgn	X:2626532-2641949	1.50927	1.61572	3.52558e-31	4.45733e-30	199.806	232.124	228	69.7	88.2	75.9	0.351288	1	ENSRNOG00000007949	Rgn	X:2626532-2641949	-1.48827	1.54924	1.30839e-27	1.00171e-26	187.701	201.076	232.899	66.1309	84.2143	72.5165	0.356441	171.698	71.9333
ENSRNOG00000030522	LOC500331	4:227350265-227366539	0.206036	1.2084	0.131702	0.332701	104.534	125.413	142.197	108.344	109.43	106.226	1	ENSRNOG00000030522	LOC500331	4:227350265-227366539	1.70769	0.771271	4.81486e-23	4.67627e-22	105.097	126.264	142.854	40.0701	34.4968	39.491	0.306151	1	ENSRNOG00000030522	LOC500331	4:227350265-227366539	-1.48893	0.555018	5.23623e-19	3.17469e-18	102.08	104.097	101.206	38.1555	32.7676	37.7732	0.356277	90.0224	40.7613
ENSRNOG00000018631	Enkur	17:89759583-89782791	0.260098	1.11812	0.0526861	0.149034	102.979	117.11	135.16	100.671	105.792	90.6643	1	ENSRNOG00000018631	Enkur	17:89759583-89782791	1.79928	0.684475	1.29489e-24	1.32716e-23	104	118	136	36.3	36.3	30	0.287318	1	ENSRNOG00000018631	Enkur	17:89759583-89782791	-1.52592	0.427444	1.68476e-17	9.68229e-17	94.9	101	86.2	34.5	34.6	28.6	0.347259	83.8862	39.2706
ENSRNOG00000028545	Ahnak2	6:146342142-146344449	0.00622176	1.12709	0.900988	1	124.495	89.6438	119.05	98.3412	122.582	108.523	1	ENSRNOG00000028545	Ahnak2	6:146342142-146344449	1.55698	0.62876	7.0986e-16	5.20909e-15	125	90.3	120	37.5	48.7	28.1	0.339863	1	ENSRNOG00000028545	Ahnak2	6:146342142-146344449	-1.5329	0.574407	1.13307e-16	6.32116e-16	92.4	117	103	35.7	46.6	26.6	0.345582	86.3261	38.2104
ENSRNOG00000007341	Mroh8	3:158274303-158386288	0.0438531	2.57701	0.63254	1	310.725	329.914	287.442	291.817	296.729	312.012	1	ENSRNOG00000007341	Mroh8	3:158274303-158386288	1.59405	2.08418	1.392e-47	2.73773e-46	312.268	332.097	288.889	106.15	105.276	97.3804	0.331239	1	ENSRNOG00000007341	Mroh8	3:158274303-158386288	-1.53572	1.99246	2.20845e-45	2.4641e-44	274.763	282.099	298	101	100	93	0.344906	237.494	101.72
ENSRNOG00000014548	Nedd9	17:25084200-25143750	0.122326	1.82302	0.286146	0.639129	169.541	182.421	207.674	171.449	191.654	150.662	1	ENSRNOG00000014548	Nedd9	17:25084200-25143750	1.69353	1.34627	3.78634e-33	5.01009e-32	170	184	209	55.7	56.6	61.8	0.309169	1	ENSRNOG00000014548	Nedd9	17:25084200-25143750	-1.5556	1.19541	7.91698e-26	5.82405e-25	162	183	143	52.9	53.9	59.2	0.340188	138.611	62.4328
ENSRNOG00000013737	Bcar3	2:245929015-246041116	0.140225	3.31587	0.0749474	0.203528	533.358	517.566	550.64	474.591	523.659	453.186	1	ENSRNOG00000013737	Bcar3	2:245929015-246041116	1.71098	2.83583	5.72891e-86	2.23536e-84	536.006	521.101	553.312	171.799	168.33	150.983	0.305452	1	ENSRNOG00000013737	Bcar3	2:245929015-246041116	-1.5565	2.67654	1.10375e-57	1.54473e-56	446.936	498.782	431.553	163.616	160.367	144.102	0.339976	393.79	175.14
ENSRNOG00000011800	F3	2:243348429-243360438	0.149428	0.910221	0.273955	0.615506	101.397	87.1118	109.565	79.2868	105.836	81.522	1	ENSRNOG00000011800	F3	2:243348429-243360438	1.7324	0.440414	3.29962e-21	2.99944e-20	101.898	87.7406	110.078	24.6867	33.2183	33.017	0.300951	1	ENSRNOG00000011800	F3	2:243348429-243360438	-1.56328	0.27553	4.31559e-15	2.27626e-14	74.4	101	77.5	23.4	31.7	31.6	0.338381	72.849	33.6306
ENSRNOG00000007971	Wbp2	10:103647547-103654798	-0.0676511	7.35604	0.0474518	0.135738	8149.27	8370.79	8168.18	8607.89	9017.1	8239.58	1	ENSRNOG00000007971	Wbp2	10:103647547-103654798	1.51646	6.80454	0	0	8190	8430	8210	2920	2870	2880	0.349544	1	ENSRNOG00000007971	Wbp2	10:103647547-103654798	-1.56925	6.81802	0	0	8110	8580	7850	2780	2740	2750	0.336984	6580.31	2780.46
ENSRNOG00000011718	C1rl	4:224126652-224141154	-0.133246	4.40999	0.0178442	0.0560154	1034.36	1008.1	1084.61	1163.12	1148.98	1117.69	1	ENSRNOG00000011718	C1rl	4:224126652-224141154	1.47193	3.85045	9.10479e-80	3.29265e-78	1040	1010	1090	374	422	339	0.3605	1	ENSRNOG00000011718	C1rl	4:224126652-224141154	-1.59151	3.89922	2.73765e-109	7.38779e-108	1100	1090	1070	356	402	324	0.331824	854.649	361.212
ENSRNOG00000018141	RGD1307443	17:44033615-44094176	-0.0266128	3.04449	0.751148	1	415.06	438.113	401.94	418.938	438.894	420.15	1	ENSRNOG00000018141	RGD1307443	17:44033615-44094176	1.58652	2.51725	2.52624e-62	6.75579e-61	417	441	404	149	141	130	0.332974	1	ENSRNOG00000018141	RGD1307443	17:44033615-44094176	-1.59848	2.4804	1.87549e-64	2.94614e-63	395	418	400	142	134	124	0.330224	328.122	141.617
ENSRNOG00000001992	Atp6v1a	11:65638469-65691322	-0.0137588	8.04587	0.556754	1	13286	13636.5	13652.2	13721.2	13583.2	13676.9	1	ENSRNOG00000001992	Atp6v1a	11:65638469-65691322	1.61598	7.49493	0	0	13351.5	13727.8	13700	4350	4510	4470	0.326243	1	ENSRNOG00000001992	Atp6v1a	11:65638469-65691322	-1.61559	7.46978	0	0	12900	12900	13000	4140	4290	4270	0.326331	10542.9	4576.55
ENSRNOG00000023896	Dusp6	7:41506396-41510626	0.0266818	3.88425	0.767791	1	749.451	779.74	766.135	816.935	685.474	752.865	1	ENSRNOG00000023896	Dusp6	7:41506396-41510626	1.66304	3.36263	2.22263e-102	1.06882e-100	753.185	784.977	769.89	268.484	226.405	230.017	0.315773	1	ENSRNOG00000023896	Dusp6	7:41506396-41510626	-1.62632	3.28218	4.98323e-67	8.12446e-66	770.241	650.653	718	256	215	220	0.323913	586.167	260.916
ENSRNOG00000018167	Tmem221	16:19844605-19848443	-0.154385	0.987693	0.303665	0.669684	106.574	80.4296	99.6374	119.444	103.404	95.3254	1	ENSRNOG00000018167	Tmem221	16:19844605-19848443	1.48966	0.434287	2.17286e-16	1.62897e-15	107	81	100	30.2	37.4	35.2	0.356096	1	ENSRNOG00000018167	Tmem221	16:19844605-19848443	-1.62864	0.488939	1.20609e-19	7.45642e-19	113	98.3	90.6	28.7	35.7	33.7	0.323394	78.6238	34.8483
ENSRNOG00000048050	Tmem120b	12:40794195-40814134	-0.049256	1.91377	0.653839	1	170.785	211.354	181.769	173.483	193.208	217.777	1	ENSRNOG00000048050	Tmem120b	12:40794195-40814134	1.59366	1.38168	5.4359e-30	6.63065e-29	172	213	183	62	58.5	67.2	0.33133	1	ENSRNOG00000048050	Tmem120b	12:40794195-40814134	-1.62898	1.35469	4.6073e-30	3.73865e-29	163	184	208	59	55.6	64.3	0.323316	148.453	66.3026
ENSRNOG00000012886	Maff	7:120573572-120584925	-0.00614328	0.708166	0.969927	1	87.7629	93.2573	65.2624	93.2543	80.6172	73.5569	1	ENSRNOG00000012886	Maff	7:120573572-120584925	1.66275	0.191029	1.37377e-16	1.03689e-15	88.1873	93.8553	65.6174	30.4218	21.8901	24.6215	0.315837	1	ENSRNOG00000012886	Maff	7:120573572-120584925	-1.65056	0.133384	8.85751e-18	5.13463e-17	88.1334	76.6259	69.9296	29.0418	20.7527	23.5032	0.318516	63.4049	29.7778
ENSRNOG00000012620	Syngr3	10:13868394-13873149	-0.108413	2.77437	0.240692	0.556804	320.464	353.887	334.564	357.157	399.729	330.173	1	ENSRNOG00000012620	Syngr3	10:13868394-13873149	1.58629	2.20791	3.51174e-52	7.59521e-51	322	356	336	110	119	110.107	0.333027	1	ENSRNOG00000012620	Syngr3	10:13868394-13873149	-1.67789	2.23324	6.30065e-50	7.68196e-49	336	381	314	105	113	105	0.31254	270.564	120.293
ENSRNOG00000051166	Rn50_13_0801.2	13:80074592-80088486	0.141236	2.03743	0.136042	0.342402	207.705	230.655	216.907	194.458	210.605	188.795	1	ENSRNOG00000051166	Rn50_13_0801.2	13:80074592-80088486	1.85526	1.53501	3.45208e-46	6.57619e-45	208.76	232.188	217.972	59.6788	61.8049	60.8881	0.276383	1	ENSRNOG00000051166	Rn50_13_0801.2	13:80074592-80088486	-1.69902	1.36355	1.9347e-36	1.80164e-35	183.117	200.56	180	56.7	58.9	58.2	0.307995	159.055	74.6705
ENSRNOG00000007610	Gdf11	7:3280684-3286883	-0.0556588	4.04478	0.381911	0.807993	814.738	828.217	849.517	901.054	870.008	820.621	1	ENSRNOG00000007610	Gdf11	7:3280684-3286883	1.67699	3.47756	1.91373e-121	1.17146e-119	818.795	833.812	853.66	266.562	270.495	247.124	0.312735	1	ENSRNOG00000007610	Gdf11	7:3280684-3286883	-1.71768	3.4651	2.17408e-112	6.08857e-111	849.109	827.425	781.796	253.701	257.702	236.01	0.304037	652.037	294.23
ENSRNOG00000017962	Serpinb6	17:34084122-34102912	-0.0747195	6.28419	0.0309923	0.0927718	3926.33	3964.11	3824.5	4087.68	4173.39	4071.18	1	ENSRNOG00000017962	Serpinb6	17:34084122-34102912	1.6648	5.6964	0	0	3950	3990	3840	1280	1220	1210	0.315388	1	ENSRNOG00000017962	Serpinb6	17:34084122-34102912	-1.72524	5.71183	0	0	3850	3970	3880	1220	1160	1160	0.302449	3084.13	1389.33
ENSRNOG00000033646	Gpr123	1:219095293-219133257	-0.0391278	0.948453	0.746176	1	86.7137	90.0452	110.689	102.858	89.8081	104.601	1	ENSRNOG00000033646	Gpr123	1:219095293-219133257	1.70968	0.403439	1.62953e-20	1.44343e-19	87.1664	90.6765	111.197	32.5632	29.5898	25.7603	0.305727	1	ENSRNOG00000033646	Gpr123	1:219095293-219133257	-1.7362	0.366161	2.90945e-21	1.88747e-20	97.0062	85.1993	99.8142	31.0472	28.1768	24.5462	0.30016	74.7364	34.9923
ENSRNOG00000032329	Fam196b	10:19244624-19262447	0.262094	1.6573	0.022677	0.0697829	178.628	177.416	166.943	166.546	143.442	126.566	1	ENSRNOG00000032329	Fam196b	10:19244624-19262447	2.01478	1.17935	8.09896e-44	1.45362e-42	180	179	168	48.1	38.8	41.7	0.247453	1	ENSRNOG00000032329	Fam196b	10:19244624-19262447	-1.74114	0.910119	1.11598e-26	8.37109e-26	157	136	120	45.9	36.9	39.8	0.299132	120.905	60.8104
ENSRNOG00000009197	Asb4	4:30369570-30407201	-0.188137	2.61599	0.0223217	0.0688244	293.874	296.252	290.968	324.696	331.862	347.356	1	ENSRNOG00000009197	Asb4	4:30369570-30407201	1.5791	2.01305	1.88423e-46	3.60489e-45	295	298	292	99.8	111	86.9	0.33469	1	ENSRNOG00000009197	Asb4	4:30369570-30407201	-1.75273	2.09549	8.98355e-57	1.23589e-55	306	316	331	95	106	82.8	0.29674	242.523	109.248
ENSRNOG00000016798	Pla2g2f	5:160934861-160941249	-0.0199152	4.73105	0.664366	1	1333.53	1377.69	1351.75	1391.39	1373.93	1356.97	1	ENSRNOG00000016798	Pla2g2f	5:160934861-160941249	1.74832	4.16098	2.20547e-198	2.89959e-196	1340.15	1386.94	1358.39	408.994	399.357	406.964	0.297649	1	ENSRNOG00000016798	Pla2g2f	5:160934861-160941249	-1.75363	4.12527	4.20387e-218	2.89915e-216	1310.63	1306.46	1293.34	389.153	380.234	389.061	0.296554	1044.51	479.842
ENSRNOG00000009243	Oaf	8:45980601-45998572	-0.198616	2.66548	0.0184927	0.0579014	315.886	304.264	289.599	350.069	358.04	333.82	1	ENSRNOG00000009243	Oaf	8:45980601-45998572	1.61444	2.04953	3.17537e-42	5.45702e-41	317.433	306.323	291	119	78.2	98.3	0.326592	1	ENSRNOG00000009243	Oaf	8:45980601-45998572	-1.79495	2.14225	2.97956e-54	3.91925e-53	329.828	340.71	318	113	74.1	94	0.288181	249.686	115.788
ENSRNOG00000024620	MAMDC2	1:248356246-248440758	0.0416426	1.45213	0.783797	1	141.451	148.708	131.98	145.248	126.434	140.134	1	ENSRNOG00000024620	MAMDC2	1:248356246-248440758	1.89797	0.900519	3.34647e-33	4.43907e-32	142.155	149.695	132.644	41.8619	36.8455	34.3032	0.26832	1	ENSRNOG00000024620	MAMDC2	1:248356246-248440758	-1.84398	0.80115	2.25181e-30	1.83844e-29	137.035	119.998	134	39.9	35.1	32.7	0.278552	105.219	51.1247
ENSRNOG00000019842	Artn	5:140548765-140552035	-0.317507	1.00114	0.0199981	0.0622571	78.472	103.07	87.864	123.54	117.04	96.77	1	ENSRNOG00000019842	Artn	5:140548765-140552035	1.59752	0.342126	3.40245e-17	2.63747e-16	78.8894	103.731	88.2993	26.4196	28.4505	35.0831	0.330445	1	ENSRNOG00000019842	Artn	5:140548765-140552035	-1.90101	0.515567	7.88772e-25	5.65294e-24	116.652	111.41	91.9	25	27.1	33.6	0.267756	77.4121	38.1294
ENSRNOG00000020894	Lsm12	10:89892924-89914903	-0.0670282	7.06375	0.0333885	0.0991771	6910.4	6685.7	6574.23	6909.86	6971.87	7238.61	1	ENSRNOG00000020894	Lsm12	10:89892924-89914903	1.86337	6.4324	0	0	6940	6730	6610	1870	1840	1860	0.274833	1	ENSRNOG00000020894	Lsm12	10:89892924-89914903	-1.91552	6.44547	0	0	6510	6630	6900	1780	1750	1780	0.265077	5206.74	2519.28
ENSRNOG00000003809	Sat1	X:43930759-43934045	-0.126626	3.91902	0.0491858	0.140128	707.002	765.609	754.29	827.948	786.141	821.092	1	ENSRNOG00000003809	Sat1	X:43930759-43934045	1.91203	3.26788	4.42895e-108	2.32228e-106	710.551	770.736	757.973	221.556	172.913	196.624	0.265718	1	ENSRNOG00000003809	Sat1	X:43930759-43934045	-2.02435	3.30763	1.07127e-125	3.40371e-124	780.057	747.103	782.733	211.302	164.29	187.921	0.245816	583.686	292.428
ENSRNOG00000005229	Sec16b	13:80091716-80133075	0.0423587	5.80502	0.234582	0.544556	2901.53	2901.45	2942.88	2840.85	2801.92	2854.16	1	ENSRNOG00000005229	Sec16b	13:80091716-80133075	2.10987	5.18654	0	0	2915.86	2920.94	2957.33	662.95	695.452	683.596	0.231668	1	ENSRNOG00000005229	Sec16b	13:80091716-80133075	-2.05283	5.10517	0	0	2675.49	2663.9	2720.74	630.34	662.317	654	0.24101	2142.75	1097.33
ENSRNOG00000003827	Wipi1	10:97578114-97614772	-0.0926557	3.06292	0.230031	0.535763	401.221	409.799	432.192	437.568	426.559	463.383	1	ENSRNOG00000003827	Wipi1	10:97578114-97614772	2.06249	2.40578	1.47827e-86	5.8191e-85	403	413	434	86.8	105	110	0.239402	1	ENSRNOG00000003827	Wipi1	10:97578114-97614772	-2.14073	2.41365	1.13374e-91	2.52784e-90	412	405	442	82.2546	99.8606	105.085	0.226766	319.169	164.956
ENSRNOG00000002642	Ptges3	7:2459081-2476400	-0.0577832	8.96999	0.025691	0.07821	25521	25225.8	25091.8	25830	26001.4	27103.5	1	ENSRNOG00000002642	Ptges3	7:2459081-2476400	2.10401	8.29001	0	0	25646.7	25394.7	25200	5900	5770	6060	0.232611	1	ENSRNOG00000002642	Ptges3	7:2459081-2476400	-2.147	8.30123	0	0	24300	24700	25800	5610	5490	5790	0.225782	19167.1	9959.7
ENSRNOG00000032443	Lmod3	4:194114497-194119959	-0.312398	1.10693	0.0166529	0.0525915	104.591	104.127	84.6604	123.271	121.584	118.807	1	ENSRNOG00000032443	Lmod3	4:194114497-194119959	1.89571	0.385988	3.08333e-24	3.11945e-23	105.097	104.814	85.1	30.4	18.3	28.8	0.268742	1	ENSRNOG00000032443	Lmod3	4:194114497-194119959	-2.19088	0.564896	1.35233e-34	1.2067e-33	116.183	115.631	113	29	17.2	27.5	0.219017	81.6156	43.5619
ENSRNOG00000033906	Zfp667	1:72665079-72666501	-0.175543	1.92385	0.0935591	0.248087	189.275	198.765	158.236	200.812	202.945	212.947	1	ENSRNOG00000033906	Zfp667	1:72665079-72666501	2.046	1.23516	9.26536e-40	1.48876e-38	190.202	200.065	159	40.2	49.7	43.8	0.242155	1	ENSRNOG00000033906	Zfp667	1:72665079-72666501	-2.20843	1.30787	2.07313e-53	2.68591e-52	189.088	192.933	203.092	38.1108	47.4599	41.8728	0.21637	144.075	76.1695
ENSRNOG00000020308	Ech1	1:88190402-88196621	0.0209154	6.06235	0.536097	1	3491.95	3460.74	3431.07	3350.35	3423.69	3455.15	1	ENSRNOG00000020308	Ech1	1:88190402-88196621	2.28712	5.40167	0	0	3509.17	3483.97	3450	697	764	686	0.204883	1	ENSRNOG00000020308	Ech1	1:88190402-88196621	-2.25117	5.33744	0	0	3155.08	3255.5	3293.69	662.46	727.461	655.769	0.210053	2528.88	1360.61
ENSRNOG00000046285	Pcdha9	18:29696539-29924444	0.0210276	2.19959	0.893427	1	220.142	236.212	249.984	231.897	219.303	247.888	1	ENSRNOG00000046285	Pcdha9	18:29696539-29924444	2.36224	1.55289	5.02682e-61	1.31273e-59	221	238	251	40.8	58.3	40.8	0.194488	1	ENSRNOG00000046285	Pcdha9	18:29696539-29924444	-2.33008	1.46157	4.87909e-58	6.85358e-57	218	208	237	38.7	55.8	38.9	0.198873	171.703	94.512
ENSRNOG00000019430	Coro1a	1:205102882-205107856	-0.0354626	4.59285	0.54046	1	1269.16	1175.1	1232.64	1248.9	1283.63	1230.57	1	ENSRNOG00000019430	Coro1a	1:205102882-205107856	2.30992	3.90987	1.67106e-208	2.56316e-206	1275.4	1183.09	1238.68	245.924	268.772	232.218	0.201672	1	ENSRNOG00000019430	Coro1a	1:205102882-205107856	-2.3307	3.88283	3.90523e-241	3.12056e-239	1180	1220	1170	234	256	222	0.198788	909.656	496.505
ENSRNOG00000030426	LOC100364116	20:10678476-10678845	0.0157199	4.97877	0.960174	1	30.045	2310.59	2323.44	33.6799	4644.95	22.6149	1	ENSRNOG00000030426	LOC100364116	20:10678476-10678845	8.09748	4.06524	4.72949e-61	1.23629e-59	30.8	2330	2330	5.34	9.15	2.23	0.00365103	1	ENSRNOG00000030426	LOC100364116	20:10678476-10678845	-8.07291	4.08925	5.79286e-73	1.02185e-71	27.6	4460	16.9	5.07	8.8	2.07	0.00371373	1042.45	1678.36
ENSRNOG00000046707	AABR06042581.1	6:39260307-39265169	-0.144754	5.15281	0.656473	1	473.808	0	4923.08	3728.13	0	2041.74	1	ENSRNOG00000046707	AABR06042581.1	6:39260307-39265169	13.8256	4.21645	3.34959e-76	1.15202e-74	476.873	0	4944.3	4.16e-17	4.16e-17	4.16e-17	6.88792e-05	1	ENSRNOG00000046707	AABR06042581.1	6:39260307-39265169	-13.8834	4.13647	2.27465e-93	5.18873e-92	3520	0	1950	4.16e-17	4.16e-17	4.16e-17	6.6174e-05	1240.75	1893.2

## Sheet: BothshLnshLL_11
Geneid	gene	locus	logFC	logCPM	PValue	adj-PValue	La.norm.counts	Lb.norm.counts	Lc.norm.counts	Lla.norm.counts	Llb.norm.counts	Llc.norm.counts	Idcheck	Geneid	gene	locus	logFC	logCPM	PValue	Adj-Pvalue	Ma.norm.counts	Mb.norm.counts	Mc.norm.counts	Lla.norm.counts	Llb.norm.counts	Llc.norm.counts	FC_MvsLL	Idcheck	Geneid	gene	locus	logFC	logCPM	PValue	adj-PValue	Ma.norm.counts	Mb.norm.counts	Mc.norm.counts	La.norm.counts	Lb.norm.counts	Lc.norm.counts	FC_MvsL	aveReads
ENSRNOG00000030347	AABR06039550.1	5:139483536-139484046	-0.235859	2.84094	0.422805	0.821628	1080	5.88	60.1	30.9	63.1	924	1	ENSRNOG00000030347	AABR06039550.1	5:139483536-139484046	-4.04453	1.85439	3.19876e-24	3.2301e-23	29.5029	18.4814	16.3534	38.0054	68.5811	955.456	0.0606003	1	ENSRNOG00000030347	AABR06039550.1	5:139483536-139484046	-4.30988	1.89081	5.62443e-27	1.11773e-25	29.3778	18.3477	16.2632	1129.79	11.4469	66.5046	0.0504194	247.591
ENSRNOG00000046021	Pcsk1n	X:16128378-16234365	0.095042	6.04455	0.207879	0.444842	2750	2950	3580	3530	3260	3130	1	ENSRNOG00000046021	Pcsk1n	X:16128378-16234365	-1.66871	5.50511	6.9984e-07	3.10886e-06	166.979	84.2663	3076.12	3706.13	3421.19	3273.24	0.314534	1	ENSRNOG00000046021	Pcsk1n	X:16128378-16234365	-1.58804	5.39709	2.06329e-06	1.0987e-05	165.515	82.656	3063.56	2919.09	3098.99	3758.81	0.332622	2503.04
ENSRNOG00000017258	Ica1l	9:66602088-66639739	-0.153219	-0.208267	0.553881	1	43.8	44.5	38.2	30.3	38.8	45.9	1	ENSRNOG00000017258	Ica1l	9:66602088-66639739	1.18152	0.435164	1.17683e-10	6.69977e-10	106.602	76.1647	90.2	32.1	40.7	47.8	2.26816	1	ENSRNOG00000017258	Ica1l	9:66602088-66639739	1.01383	0.445983	2.56666e-09	1.76369e-08	106.111	75.6079	89.7747	46.4186	46.6893	40.2171	2.01926	57.163
ENSRNOG00000026704	Drp2	X:105131003-105176943	-0.0234807	0.371485	0.926792	1	66	64.8	52.6	66.5	60.4	53.2	1	ENSRNOG00000026704	Drp2	X:105131003-105176943	1.10178	1.03847	2.13625e-14	1.46153e-13	124	142	140	69.7	63.4	55.8	2.14619	1	ENSRNOG00000026704	Drp2	X:105131003-105176943	1.06506	1.00926	1.68865e-14	1.66489e-13	123.189	141.258	139.694	69.9533	68.0157	55.3414	2.09226	85.5
ENSRNOG00000020884	Cd6	1:233913076-233951758	0.0482022	1.30271	0.783952	1	122	134	89.1	126	105	125	1	ENSRNOG00000020884	Cd6	1:233913076-233951758	1.0681	1.98358	4.08592e-23	3.9799e-22	263.654	249.014	275.651	132.648	110.817	130.191	2.09667	1	ENSRNOG00000020884	Cd6	1:233913076-233951758	1.10369	1.93263	4.16665e-21	6.06677e-20	262.351	247.3	274.334	129.026	140.25	94.0126	2.14903	165.491
ENSRNOG00000021269	Chgb	3:131912218-131925372	-0.0416432	9.62306	0.108157	0.247098	37845.3	39352.8	39204.9	37318.7	37622.2	38164.4	1	ENSRNOG00000021269	Chgb	3:131912218-131925372	1.31162	10.424	0	0	98844.8	97874.3	97802.6	39221.8	39512.2	39921.3	2.4822	1	ENSRNOG00000021269	Chgb	3:131912218-131925372	1.25504	10.3955	0	0	98360.4	97223.6	97323.4	40191.7	41389.1	41126.5	2.38673	58225.5
ENSRNOG00000011521	Filip1	8:86812191-86958261	-0.166728	3.04209	0.0826371	0.192789	439	453	369	361.323	395.653	367.682	1	ENSRNOG00000011521	Filip1	8:86812191-86958261	1.49062	3.91881	3.37731e-122	2.0865e-120	1100	1110	1090	380	415	385	2.8101	1	ENSRNOG00000011521	Filip1	8:86812191-86958261	1.30541	3.92439	4.12224e-64	3.02248e-62	1099.18	1103.72	1086.59	465.689	476.001	388.093	2.47155	631.74
ENSRNOG00000031078	RGD1566137	9:26210312-26263967	-0.263822	0.606203	0.162666	0.356963	77.1649	83.6603	71	87.6	43.4	61.3	1	ENSRNOG00000031078	RGD1566137	9:26210312-26263967	2.18798	1.74893	7.29453e-10	4e-09	737.334	53.2364	55.3198	91.5543	46.0103	64.2581	4.55666	1	ENSRNOG00000031078	RGD1566137	9:26210312-26263967	1.88001	1.76424	8.4915e-08	5.16241e-07	734.696	52.4565	54.7519	81.902	87.8208	74.6075	3.68077	141.113
ENSRNOG00000027030	Adm	1:182433108-182435280	0.0845589	-1.68166	0.913215	1	7.55	15	15.1	15.6	9.94	14.3	1	ENSRNOG00000027030	Adm	1:182433108-182435280	3.23125	0.641646	5.74205e-58	1.39826e-56	148.214	124.63	131	16.3	10.5	14.9	9.39081	1	ENSRNOG00000027030	Adm	1:182433108-182435280	3.30008	0.602099	4.00021e-62	2.7587e-60	147.509	123.761	130.578	8.15601	15.7044	15.8227	9.8497	53.4815
ENSRNOG00000019215	Cd151	1:220927012-220930990	-0.0236754	-1.43814	1	1	24.169	12.8012	12.1281	12.6759	13.7527	21.3868	1	ENSRNOG00000019215	Cd151	1:220927012-220930990	5.72397	3.25044	3.8564e-41	6.38086e-40	569.622	552.047	1570	13.4	14.5	22.2	52.8551	1	ENSRNOG00000019215	Cd151	1:220927012-220930990	5.66828	3.21293	1.36194e-40	4.82718e-39	566.482	547.796	1566.32	25.3942	13.5469	12.8214	50.8538	309.843
ENSRNOG00000046600	AABR06078887.1	14:46765538-46770614	-3.86826	-4.13252	0.0688928	0.163076	0.067	0	5.27	4.16e-17	4.16e-17	4.16e-17	1	ENSRNOG00000046600	AABR06078887.1	14:46765538-46770614	11.7845	2.31533	1.06282e-52	2.32506e-51	14.7	1350	0	4.16e-17	4.16e-17	4.16e-17	3527.61	1	ENSRNOG00000046600	AABR06078887.1	14:46765538-46770614	7.83354	2.28457	1.25817e-47	5.75972e-46	14.2465	1341.31	0	0.0940423	0	5.42574	228.103	152.226

## Sheet: 3WayChanges_15
Geneid	gene	locus	logFC	logCPM	PValue	Adj-Pvalue	Ma.norm.counts	Mb.norm.counts	Mc.norm.counts	Lla.norm.counts	Llb.norm.counts	Llc.norm.counts	FC_MvsLL	idcheck	Geneid	gene	locus	logFC	logCPM	PValue	adj-PValue	Ma.norm.counts	Mb.norm.counts	Mc.norm.counts	La.norm.counts	Lb.norm.counts	Lc.norm.counts	FC_MvsL	FC_MvsLL	AverageReads50	DirectionofChangeL	DirectionofChangeLL	L_LL Category(-2both decrease, 0opposite,2both increase)	IDCheck	Geneid	gene	locus	logFC	logCPM	PValue	adj-PValue	La.norm.counts	Lb.norm.counts	Lc.norm.counts	Lla.norm.counts	Llb.norm.counts	Llc.norm.counts	FCLvsLL	AverageREads
ENSRNOG00000046828	AABR06042582.1	6:39260307-39265169	8.4701	3.60454	1.3763e-60	3.55586e-59	3405.93	433.107	0	0	9.88427	2.17856	0.00281998	1	ENSRNOG00000046828	AABR06042582.1	6:39260307-39265169	13.3882	3.5606	1.50593e-71	1.38593e-69	3391.47	429.261	0	4.16e-17	4.16e-17	4.16e-17	9.32697e-05	0.00281998	1	1	1	2	1	ENSRNOG00000046828	AABR06042582.1	6:39260307-39265169	4.85339	-3.76009	0.00162088	0.0047201	4.16e-17	4.16e-17	4.16e-17	0	9.58	2.06	28.9079	427.9
ENSRNOG00000000790	AABR06099765.1	20:4669961-4672771	7.17102	1.6187	1.44612e-39	2.31526e-38	17.7	807	0.00872	2.37	2.67	0.0275	0.00693916	1	ENSRNOG00000000790	AABR06099765.1	20:4669961-4672771	5.20609	1.6078	3.40135e-31	8.20784e-30	17.3093	802.813	0	5.25036	6.47149	8.99352	0.02709	0.00693916	1	1	1	2	1	ENSRNOG00000000790	AABR06099765.1	20:4669961-4672771	-1.94268	-3.01065	0.00452978	0.0126314	4.9	6.14	8.62	2.26	2.56	0.00842	0.260132	94.4991
ENSRNOG00000017073	Car9	5:63533526-63540122	1.36317	2.43014	2.87578e-43	5.08289e-42	405.383	383.74	356.29	138.571	150.346	156.782	0.388726	1	ENSRNOG00000017073	Car9	5:63533526-63540122	2.6092	2.15273	4.12897e-115	1.22442e-112	403.419	381.165	354.513	64.0533	69.1631	51.9737	0.16389	0.388726	1	1	1	2	1	ENSRNOG00000017073	Car9	5:63533526-63540122	1.26338	1.07384	1.6036e-18	9.5256e-18	60.4	65.9	49.3	132	143	150	2.40058	197.367
ENSRNOG00000014117	Hmox1	19:25622555-25629372	3.20125	3.27207	2.50093e-262	5.95959e-260	885	827	843	85.9	105	88.8	0.108724	1	ENSRNOG00000014117	Hmox1	19:25622555-25629372	2.10967	3.37384	4.00696e-142	2.01777e-139	881.054	821.513	839.104	185.075	203.723	198.407	0.231701	0.108724	1	1	1	2	1	ENSRNOG00000014117	Hmox1	19:25622555-25629372	-1.07422	1.51766	2.1565e-17	1.23641e-16	174	194	189	81.6	100	84.8	0.474927	380.212
ENSRNOG00000008964	Tep1	15:31583612-31631251	1.01986	5.09208	2.28248e-106	1.18057e-104	2234.84	2317.98	2269.31	1079.04	1096.39	1192.19	0.493163	1	ENSRNOG00000008964	Tep1	15:31583612-31631251	2.07688	4.78516	0	0	2223.83	2302.54	2258.21	548.403	549.006	509.936	0.237027	0.493163	1	1	1	2	1	ENSRNOG00000008964	Tep1	15:31583612-31631251	1.07286	4.02737	8.75625e-60	1.27285e-58	516.771	522.34	485.731	1025.78	1043.96	1140.32	2.1036	1310.79
ENSRNOG00000022491	Wdr76	3:119988995-120018334	-1.00622	5.03201	7.05453e-102	3.36211e-100	1065.93	1083.44	1134.45	2281.68	2115.57	2194.18	2.00865	1	ENSRNOG00000022491	Wdr76	3:119988995-120018334	1.55179	3.85115	2.44183e-107	5.61811e-105	1060.65	1076.17	1128.96	347.301	383.417	381.725	0.341087	2.00865	1	1	-1	0	1	ENSRNOG00000022491	Wdr76	3:119988995-120018334	2.57147	4.66134	0	0	326.789	364.867	363.985	2171.88	2014.54	2097.56	5.94414	1220.86
ENSRNOG00000008915	Prima1	6:136279360-136330870	-1.45249	1.11854	5.90774e-23	5.72104e-22	49.4709	54.1568	70.8157	144.159	174.929	162.286	2.7368	1	ENSRNOG00000008915	Prima1	6:136279360-136330870	1.53631	-0.292278	1.4378e-11	1.16885e-10	49.2051	53.7765	70.5002	19.0364	25.8481	14.0712	0.344767	2.7368	1	1	-1	0	1	ENSRNOG00000008915	Prima1	6:136279360-136330870	3.00202	0.851159	3.51398e-59	5.06397e-58	17.9	24.7	13.3	137	167	155	8.01118	79.4193
ENSRNOG00000030269	Atp2b2	4:209001177-209104640	-1.07332	1.84405	1.17067e-19	1.00013e-18	113.27	128.086	105.397	256.464	216.686	256.079	2.10426	1	ENSRNOG00000030269	Atp2b2	4:209001177-209104640	1.39142	0.692791	9.34016e-19	1.19501e-17	112.703	127.259	104.862	36.1606	45.8619	48.7465	0.381189	2.10426	1	1	-1	0	1	ENSRNOG00000030269	Atp2b2	4:209001177-209104640	2.47852	1.52849	4.9932e-64	7.76594e-63	33.8709	43.6599	46.5654	244.242	205.981	244.989	5.57327	134.083
ENSRNOG00000045846	Rfx2	9:9214190-9280395	-1.09327	0.859368	1.20964e-12	7.62675e-12	48.2759	69.5094	53.2	126	110	130	2.13357	1	ENSRNOG00000045846	Rfx2	9:9214190-9280395	1.23425	-0.242302	1.45334e-08	9.40773e-08	48.0155	69.0784	52.891	27.3543	25.3931	19.6919	0.425065	2.13357	1	1	-1	0	1	ENSRNOG00000045846	Rfx2	9:9214190-9280395	2.34282	0.575443	2.68242e-36	2.48753e-35	25.9	24.2	18.7	120	105	125	5.07293	67.7138
ENSRNOG00000037607	LOC100911575	1:221345637-221347627	3.60664	0.781135	4.50669e-18	3.61199e-17	128.337	182.612	138.588	2.92974	2.60182	30.2834	0.0820907	1	ENSRNOG00000037607	LOC100911575	1:221345637-221347627	1.07691	1.20401	0.00165329	0.00622616	127.655	181.473	137.888	5.77416	169.464	44.2158	0.474043	0.0820907	1	1	1	2	1	ENSRNOG00000037607	LOC100911575	1:221345637-221347627	-2.52568	-0.0879876	1.07277e-10	4.78862e-10	4.4321	163.558	41.4852	2.61331	2.32257	29.3996	0.173657	78.3117
ENSRNOG00000015131	Ube2c	3:167377587-167445774	-1.06824	6.89915	3.09322e-226	5.29198e-224	3928	3882.29	3808.5	7988.93	8321.98	8057.81	2.09687	1	ENSRNOG00000015131	Ube2c	3:167377587-167445774	1.06456	5.79662	1.16721e-177	9.16222e-175	3908.73	3856.42	3789.84	1788.6	1875.1	1853.66	0.47812	2.09687	1	1	-1	0	1	ENSRNOG00000015131	Ube2c	3:167377587-167445774	2.14702	6.61082	0	0	1684.33	1783.43	1770	7600	7920	7700	4.42912	4611.65
ENSRNOG00000047151	LOC100911337	4:185647781-185648159	8.88427	-0.584072	3.3472e-24	3.37745e-23	2.64527	0	178.064	4.16e-17	4.16e-17	4.16e-17	0.00211625	1	ENSRNOG00000047151	LOC100911337	4:185647781-185648159	-1.66587	1.06205	2.12289e-06	1.12864e-05	2.56838	0	177.512	509.085	0	4.26562	3.17305	0.00211625	1	-1	1	0	1	ENSRNOG00000047151	LOC100911337	4:185647781-185648159	-10.4541	0.618233	3.54033e-45	3.94028e-44	489	0	2.68	4.16e-17	4.16e-17	4.16e-17	0.000712878	77.1178
ENSRNOG00000048154	AABR06078888.1	14:46765538-46770614	2.29695	-0.563751	8.6712e-07	3.81954e-06	7.77	125	18.4	0.804	24.7	4.41	0.203493	1	ENSRNOG00000048154	AABR06078888.1	14:46765538-46770614	-3.42095	2.65638	2.16674e-20	3.0229e-19	7.66383	124.029	18.2202	28.2525	1597.57	22.9576	10.7105	0.203493	1	-1	1	0	1	ENSRNOG00000048154	AABR06078888.1	14:46765538-46770614	-5.72719	2.62946	5.39383e-44	5.87575e-43	22.9	1540	18.3	0.627	24	4.13	0.0188774	203.318
ENSRNOG00000046081	AABR06078906.1	14:46814997-46857206	-8.03702	3.49885	1.02185e-59	2.57527e-58	3.73	8.57	0.696	5.8	43.9	3440	262.654	1	ENSRNOG00000046081	AABR06078906.1	14:46814997-46857206	-4.23598	-0.330935	2.95974e-19	3.88551e-18	3.70781	8.52779	0.685507	3.9175	0	240.07	18.8433	262.654	1	-1	-1	-2	1	ENSRNOG00000046081	AABR06078906.1	14:46814997-46857206	3.81711	3.60806	1.11579e-29	8.97508e-29	2.83	0	233	0	40.7	3310	14.095	416.298
ENSRNOG00000020405	Ins2	1:222751789-222752853	-12.6401	2.91401	0	0	4.16e-17	4.16e-17	4.16e-17	729.364	827.255	782.913	6383.39	1	ENSRNOG00000020405	Ins2	1:222751789-222752853	-6.15309	-3.0855	1.03446e-07	6.24631e-07	4.16e-17	4.16e-17	4.16e-17	4.25467	8.99472	12.3014	71.1646	6383.39	1	-1	-1	-2	1	ENSRNOG00000020405	Ins2	1:222751789-222752853	6.48252	2.95587	0	0	3.89824	8.55865	11.8089	692.931	787.942	748.495	89.4195	262.787
[truncated: 3 more columns]

## Sheet: DAVID_Functions
Supplementary table 1. DAVID functional annotation clustering analysis of the genes whose expression levels are preferentially regulated by hnRNP L or hnRNP LL in edgeR analysis.
	Functional annotation cluster #	Cluster enrichment score	Representative functional annotation	Function annotation category	Count of genes	P_value	Genes
shL-specific genes	1	1.2	cation transport	GOTERM_BP_FAT	5	0.0093	ATP synthase, H+ transporting, mitochondrial F0 complex, subunit B1; carnitine palmitoyltransferase 1b, muscle; potassium inwardly-rectifying channel, subfamily J, member 1; purinergic receptor P2X, ligand-gated ion channel, 3; similar to potassium channel tetramerisation domain containing 16
shLL-specific genes	1	2	guanyl nucleotide binding	GOTERM_MF_FAT	8	0.0049	ADP-ribosylation factor 2; ADP-ribosylation factor 4-like; GTP binding protein (gene overexpressed in skeletal muscle); Ras-related GTP binding A; guanine nucleotide binding protein (G protein), alpha inhibiting 1; guanine nucleotide binding protein (G protein), alpha inhibiting 3; leucine-rich repeat kinase 2; muscle RAS oncogene homolog; phosphodiesterase 2A, cGMP-stimulated
	2	1.8	3',5'-cyclic-nucleotide phosphodiesterase activity	GOTERM_MF_FAT	3	0.0079	phosphodiesterase 2A, cGMP-stimulated; phosphodiesterase 7A; phosphodiesterase 7B
	3	1.23	endoplasmic reticulum membrane	GOTERM_CC_FAT	5	0.045	1-acylglycerol-3-phosphate O-acyltransferase 9; ERO1-like (S. cerevisiae); insulin induced gene 2; lipase A, lysosomal acid, cholesterol esterase; sterol regulatory element binding transcription factor 1phosphatidylinositol glycan anchor biosynthesis, class O; steroid sulfatase
Note: DAVID analysis was performed with default setting and high stringency. The cut-offs for functional annotation clusters are enrichment score ≥ 1.2 and P < 0.05 for at leat one function annotation in the cluster.
