# Supplementary material for: Multilevel Differential Control of Hormone Gene Expression Programs by hnRNP L and LL in Pituitary Cells
Source: Mol Cell Biol. 2018 May 29;38(12):e00651-17. doi: 10.1128/MCB.00651-17 (PMC5974433; doi:10.1128/MCB.00651-17)
Supplement: Supplemental material [file MCB.00651-17_zmb999101771sd2.xlsx]

## Sheet: 298shLspecific_FC1.1
groupID	featureID	exonBaseMean	normBaseMean	terminalBin	highestBaseMean	highestNormBaseMean	averageBaseMean	averageNormBaseMean	ratio(/highest)	normRatio(/highest)	ratio(/average)	normRatio(/average)	dispersion	stat	pvalue	padj	l	ll	m	log2fold_l_m	log2fold_ll_m	FC_LM	FC_LLM	genomicData.seqnames	genomicData.start	genomicData.end	genomicData.width	genomicData.strand	countData.Ma	countData.Mb	countData.Mc	countData.La	countData.Lb	countData.Lc	countData.LLa	countData.LLb	countData.LLc	transcripts
ENSRNOG00000051170	E013	69.1595	0.216801	yes	1839.03	94.5419	671.922	11.0833	0.0376066	0.00229317	0.102928	0.019561	0.00317157	122.029	3.17494e-27	5.32068e-24	9.35389	18.1819	18.1498	-0.956315	0.00254769	0.515372	1.00177	7	120761449	120761767	319	-	65	127	100	26	32	22	108	67	102	ENSRNOT00000076915
ENSRNOG00000051170	E010	83.2012	0.346672	yes	1839.03	94.5419	671.922	11.0833	0.0452419	0.00366686	0.123826	0.0312787	0.00748382	55.7572	7.80695e-13	3.40752e-10	12.2514	18.4349	20.234	-0.723837	-0.134346	0.605485	0.911083	7	120757772	120758011	240	-	103	123	134	36	63	39	131	48	110	ENSRNOT00000075011
ENSRNOG00000020763	E004	316.357	0.477159	yes	3601.98	28.0509	1416.66	14.9243	0.0878286	0.0170105	0.223312	0.0319719	0.000566583	327.52	7.58575e-72	5.72062e-68	23.609	35.2006	38.386	-0.701241	-0.124977	0.615043	0.917018	1	102437190	102437852	663	-	373	592	496	124	205	153	443	252	339	ENSRNOT00000049957
ENSRNOG00000009403	E013	124.561	0.303808	yes	137.201	1.18939	103.364	0.892737	0.907874	0.255433	1.20507	0.340311	0.00231028	107.586	4.34585e-24	5.67229e-21	14.6895	22.9113	22.7242	-0.629447	0.0118293	0.646424	1.00823	3	64167427	64167836	410	+	118	156	160	44	81	38	243	126	200	ENSRNOT00000031463
ENSRNOG00000025235	E007	1334.3	11.808	no	5335.25	21.7903	2347.88	11.2169	0.250092	0.541891	0.5683	1.0527	0.00049541	692.316	4.62995e-151	8.97832e-147	44.2436	64.7845	66.8145	-0.594691	-0.0445128	0.662186	0.969617	12	13899019	13899131	113	+	2253	3468	3394	439	631	464	999	528	651	ENSRNOT00000039149
ENSRNOG00000025235	E008	5335.25	3.51003	yes	5335.25	21.7903	2347.88	11.2169	1	0.161082	2.27237	0.312924	5.30484e-05	6169.59	0	0	80.3718	120.77	121.018	-0.590464	-0.00296109	0.664129	0.99795	12	13899438	13900957	1520	+	9322	14105	12956	1530	2297	1712	4088	2267	2894	ENSRNOT00000039149
ENSRNOG00000017441	E010	62.0717	0.785717	no	5210.98	11.4466	862.971	5.64537	0.0119117	0.068642	0.0719278	0.139179	0.00168196	48.0672	3.65031e-11	1.28369e-08	11.3961	15.9387	16.7858	-0.558701	-0.0747062	0.678913	0.949535	2	208874236	208874314	79	+	63	92	74	41	49	27	111	48	77	ENSRNOT00000029076
ENSRNOG00000004973	E013	84.1558	0.719281	no	1524.03	15.8671	906.136	8.60149	0.0552193	0.0453316	0.0928733	0.0836228	0.000430062	81.9065	1.6377e-18	1.31542e-15	13.1602	19.2587	19.21	-0.545676	0.00365038	0.68507	1.00253	6	144069306	144069422	117	+	74	134	120	37	75	51	131	69	103	ENSRNOT00000007595
ENSRNOG00000004099	E017	242.675	2.37917	no	4886.83	18.6065	1010.16	7.26182	0.049659	0.127868	0.240234	0.327627	0.00248759	94.106	3.67396e-21	3.69418e-18	21.9661	30.9436	31.8209	-0.534698	-0.0403353	0.690303	0.972429	13	49990191	49990292	102	+	227	330	397	106	146	106	430	228	307	ENSRNOT00000005372
ENSRNOG00000048848	E001	50.9513	0.47618	yes	357.273	40.8483	128.704	3.92978	0.142612	0.0116573	0.395879	0.121172	0.000767737	49.1315	2.14406e-11	7.84476e-09	9.6902	14.9918	13.896	-0.520066	0.10951	0.69734	1.07886	1	79476529	79476635	107	-	36	65	60	26	27	17	112	59	74	ENSRNOT00000075700
ENSRNOG00000009403	E012	90.5084	1.07748	no	137.201	1.18939	103.364	0.892737	0.659676	0.905914	0.875624	1.20694	0.000528351	74.5529	6.47219e-17	4.5758e-14	13.39	19.3931	19.1905	-0.519242	0.0151508	0.697738	1.01056	3	64166151	64166234	84	+	88	119	102	37	65	33	191	87	129	ENSRNOT00000031463
ENSRNOG00000029370	E001	300.486	0.371429	yes	300.486	2.91121	173.809	1.29048	1	0.127586	1.72884	0.287822	0.000184911	244.51	8.04116e-54	4.04271e-50	25.5434	33.9202	35.7194	-0.483759	-0.0745646	0.715112	0.949629	18	1925174	1925982	809	-	287	427	402	144	220	157	521	268	386	ENSRNOT00000041878
ENSRNOG00000048848	E002	67.793	0.579427	no	357.273	40.8483	128.704	3.92978	0.189751	0.0141849	0.526735	0.147445	0.000493767	54.641	1.36415e-12	5.75073e-10	11.634	17.1796	15.7861	-0.440312	0.122041	0.736975	1.08827	1	79477452	79477568	117	-	46	83	79	32	40	29	137	76	109	ENSRNOT00000075700
ENSRNOG00000000894	E046	69.2331	0.266281	no	188.928	4.52695	53.8802	0.419883	0.366451	0.0588213	1.28494	0.634179	0.0112611	17.5753	0.000152603	0.0121494	12.5548	16.518	17.0002	-0.437312	-0.0415151	0.738509	0.971634	12	7786127	7786386	260	-	62	130	130	45	54	25	93	42	80	c("ENSRNOT00000076483", "ENSRNOT00000041365")
ENSRNOG00000029370	E002	138.512	0.83441	no	300.486	2.91121	173.809	1.29048	0.46096	0.28662	0.796924	0.646587	0.000333146	84.279	5.0008e-19	4.32371e-16	17.7561	23.1252	24.005	-0.435021	-0.0538725	0.739683	0.963347	18	1927655	1927820	166	-	130	198	169	68	100	82	224	129	186	ENSRNOT00000041878
ENSRNOG00000006037	E002	61.346	0.515513	yes	4726.56	7.60005	1412.05	4.21748	0.012979	0.0678301	0.0434445	0.122232	0.000536565	38.9526	3.47979e-09	8.81264e-07	12.0876	15.7148	16.005	-0.404996	-0.0263959	0.755239	0.98187	3	136084283	136084401	119	+	63	83	77	59	87	64	58	28	48	ENSRNOT00000008734
ENSRNOG00000017849	E010	50.2639	0.129546	no	150.489	57.7435	80.529	4.09865	0.334004	0.00224347	0.624171	0.031607	0.000831299	32.6615	8.08416e-08	1.61615e-05	10.4616	14.8259	13.8319	-0.402892	0.100121	0.75634	1.07186	18	29207197	29207584	388	-	37	74	68	22	42	19	86	53	71	ENSRNOT00000063841
ENSRNOG00000015621	E009	113.22	0.625525	no	1447.83	5.13455	326.057	1.79108	0.0781999	0.121827	0.34724	0.349245	0.00137537	35.3562	2.10139e-08	4.62315e-06	16.9924	20.1439	22.0795	-0.377816	-0.132366	0.769602	0.912334	16	70808626	70808806	181	-	107	201	169	50	102	72	156	88	124	ENSRNOT00000066974
ENSRNOG00000000894	E045	63.1126	0.332172	no	188.928	4.52695	53.8802	0.419883	0.334056	0.0733765	1.17135	0.791105	0.00110407	28.3545	6.96464e-07	0.000114455	12.288	16.2272	15.8138	-0.363928	0.0372317	0.777046	1.02614	12	7784942	7785131	190	-	67	104	104	38	57	24	98	38	71	c("ENSRNOT00000076483", "ENSRNOT00000041365")
ENSRNOG00000029370	E004	140.539	0.807696	no	300.486	2.91121	173.809	1.29048	0.467706	0.277444	0.808586	0.625886	0.000546439	79.9368	4.38471e-18	3.40111e-15	17.9978	24.2246	23.0927	-0.359621	0.0690311	0.779369	1.04901	18	1931441	1931614	174	-	139	170	150	72	112	73	266	123	204	ENSRNOT00000041878
ENSRNOG00000029370	E003	87.1343	1.77825	no	300.486	2.91121	173.809	1.29048	0.289978	0.610829	0.501323	1.37797	0.000414389	43.0173	4.5594e-10	1.36023e-07	14.4407	18.7939	18.3827	-0.348207	0.031918	0.78556	1.02237	18	1927899	1927947	49	-	80	111	99	44	65	56	160	81	114	ENSRNOT00000041878
ENSRNOG00000011498	E005	243.491	3.42945	no	1847.01	21.2283	1055.4	9.40069	0.131829	0.161551	0.230708	0.364808	0.00090318	70.0324	6.20383e-16	4.02931e-13	24.0216	30.4373	30.429	-0.341115	0.000396542	0.789431	1.00027	5	105572900	105572970	71	-	233	347	352	114	179	92	444	225	305	ENSRNOT00000016130
ENSRNOG00000008157	E013	246.058	0.27585	yes	341.714	3.98683	221.607	2.0409	0.72007	0.0691903	1.11034	0.135161	0.000246264	79.1594	6.46762e-18	4.96008e-15	24.5946	28.5823	31.1305	-0.33999	-0.123206	0.790047	0.918145	4	210482951	210483842	892	+	336	503	428	120	177	135	269	160	186	ENSRNOT00000011292
ENSRNOG00000012764	E007	101.07	0.612546	no	1313.1	4.82441	567.246	3.05054	0.0769705	0.126968	0.178177	0.200799	0.00188203	28.1859	7.57733e-07	0.000122888	16.0831	20.0661	20.3092	-0.336587	-0.0173735	0.791912	0.98803	4	7219610	7219774	165	-	94	159	134	54	89	82	156	68	115	ENSRNOT00000064386
ENSRNOG00000000894	E018	64.6747	0.399227	no	188.928	4.52695	53.8802	0.419883	0.342324	0.0881889	1.20034	0.950805	0.00053714	21.916	1.74179e-05	0.00194918	12.7507	15.6046	16.0726	-0.334036	-0.0426375	0.793314	0.970878	12	7729063	7729224	162	-	74	105	105	37	46	45	85	47	59	c("ENSRNOT00000076483", "ENSRNOT00000041365")
ENSRNOG00000017066	E007	98.5988	1.0602	no	1634.6	4.69599	412.092	2.25162	0.0603199	0.225768	0.239264	0.470861	0.000446036	35.1908	2.28249e-08	4.98122e-06	15.368	19.7379	19.364	-0.333453	0.0275893	0.793635	1.01931	4	224558298	224558390	93	+	68	135	105	54	71	50	189	98	151	ENSRNOT00000023192
ENSRNOG00000020489	E016	60.4071	0.31462	no	130.101	1.28451	85.584	0.807002	0.46431	0.244934	0.705823	0.389864	0.00523451	20.6043	3.35603e-05	0.00342896	11.4638	15.7641	14.4136	-0.330351	0.129209	0.795343	1.09369	1	83447607	83447798	192	+	51	66	71	19	49	17	119	76	93	ENSRNOT00000027783
ENSRNOG00000005323	E013	94.7011	0.402984	no	581.862	2.86819	128.287	0.846972	0.162755	0.140501	0.738196	0.475793	0.00038597	25.8443	2.4433e-06	0.000348749	15.2095	18.7218	19.0086	-0.321675	-0.0219288	0.80014	0.984915	6	108513176	108513410	235	+	92	130	111	39	62	53	167	100	123	ENSRNOT00000007070
ENSRNOG00000008919	E007	66.7903	0.290392	no	242.011	2.19658	94.7534	0.680461	0.27598	0.132202	0.704885	0.426758	0.00073648	26.1586	2.08802e-06	0.000303463	13.1983	16.0836	16.4915	-0.321364	-0.0361304	0.800313	0.975267	8	119742154	119742383	230	-	75	91	98	52	63	51	90	42	58	ENSRNOT00000042854
ENSRNOG00000011498	E003	551.002	2.57477	no	1847.01	21.2283	1055.4	9.40069	0.29832	0.12129	0.522076	0.273892	0.000669298	129.176	8.90941e-29	1.63431e-25	36.0851	45.2842	44.9071	-0.315541	0.0120618	0.803549	1.0084	5	105572290	105572503	214	-	510	821	746	240	384	257	933	526	738	ENSRNOT00000016130
ENSRNOG00000001074	E019	57.6376	0.835327	no	289.029	1.09316	104.171	0.680515	0.199418	0.764138	0.553296	1.22749	0.000804717	14.0958	0.000869237	0.0483379	12.3744	14.1473	15.3533	-0.31119	-0.118021	0.805977	0.92145	12	39634492	39634560	69	+	57	97	76	32	46	24	94	52	63	ENSRNOT00000049985
ENSRNOG00000011498	E002	382.715	3.4171	no	1847.01	21.2283	1055.4	9.40069	0.207207	0.160969	0.362624	0.363494	0.000256593	111.815	5.24408e-25	7.57284e-22	30.3689	37.7438	37.6105	-0.30854	0.00510229	0.807458	1.00354	5	105570793	105570904	112	-	384	555	498	159	271	189	641	375	493	ENSRNOT00000016130
ENSRNOG00000011498	E001	1168.17	1.2753	yes	1847.01	21.2283	1055.4	9.40069	0.632466	0.0600755	1.10685	0.13566	0.000141672	387.046	8.99641e-85	8.14133e-81	51.4208	65.0986	63.6714	-0.308293	0.0319795	0.807597	1.02241	5	105568811	105569726	916	-	1108	1692	1543	476	798	563	2076	1129	1546	ENSRNOT00000016130
ENSRNOG00000015621	E008	123.65	0.609116	no	1447.83	5.13455	326.057	1.79108	0.0854041	0.118631	0.379229	0.340083	0.000309251	31.7691	1.26309e-07	2.41486e-05	18.2374	21.2662	22.5336	-0.305178	-0.0835138	0.809342	0.943756	16	70805194	70805396	203	-	121	198	177	68	122	68	183	95	133	ENSRNOT00000066974
ENSRNOG00000005333	E011	110.089	0.696766	no	7149.53	10.7867	1592.71	7.18373	0.0153981	0.0645952	0.0691208	0.0969923	0.000588858	29.0873	4.82798e-07	8.23322e-05	17.1106	20.4377	21.1351	-0.304752	-0.0484099	0.809581	0.967002	7	77465331	77465488	158	-	126	162	174	68	109	84	144	58	109	ENSRNOT00000007999
ENSRNOG00000022720	E009	90.525	1.37159	no	233.202	2.0854	142.7	1.20892	0.388183	0.657713	0.634374	1.13456	0.00139002	19.2954	6.45755e-05	0.00601721	15.5334	18.4644	19.0394	-0.293614	-0.0442401	0.815856	0.9698	9	81502529	81502594	66	-	96	147	133	59	77	47	143	55	99	ENSRNOT00000032719
ENSRNOG00000001285	E022	1107.47	1.38955	yes	5466.2	16.732	1568.76	9.08094	0.202604	0.0830476	0.705953	0.153019	0.0008225	115.256	9.38503e-26	1.39995e-22	53.8858	60.5747	66.0374	-0.293378	-0.124568	0.815989	0.917278	12	41482128	41482924	797	+	1126	1506	1462	737	1158	882	1437	852	1088	ENSRNOT00000001738
ENSRNOG00000011498	E004	297.596	2.91761	no	1847.01	21.2283	1055.4	9.40069	0.161123	0.13744	0.281974	0.310361	0.000568995	81.1279	2.41719e-18	1.90766e-15	26.9033	33.952	32.8945	-0.290067	0.0456474	0.817864	1.03215	5	105572598	105572699	102	-	267	418	408	140	217	127	532	274	410	ENSRNOT00000016130
ENSRNOG00000025702	E012	66.7709	0.525755	no	1137.36	3.27902	172.538	0.866198	0.058707	0.160339	0.386992	0.606969	0.00593028	15.2364	0.000491433	0.0311286	13.0916	16.8761	15.9729	-0.286985	0.0793551	0.819613	1.05655	12	40985683	40985809	127	+	72	72	101	36	71	47	106	49	70	ENSRNOT00000044071
ENSRNOG00000017508	E002	67.8827	0.685683	no	601.101	4.94179	168.147	1.19564	0.112931	0.138752	0.403709	0.573486	0.000777965	16.8513	0.000219176	0.0163291	12.5366	15.7356	15.2882	-0.286279	0.0416106	0.820014	1.02926	1	75861964	75862062	99	+	55	76	77	34	36	22	131	88	103	ENSRNOT00000023744
ENSRNOG00000015621	E007	106.759	0.94477	no	1447.83	5.13455	326.057	1.79108	0.0737373	0.184002	0.327424	0.527487	0.00222012	17.1332	0.000190357	0.0145412	17.277	19.313	21.0495	-0.284932	-0.124216	0.82078	0.917502	16	70804507	70804619	113	-	105	189	139	73	95	63	156	77	106	ENSRNOT00000066974
ENSRNOG00000017990	E003	551.193	2.78381	no	1500.14	17.512	853.929	7.86113	0.367427	0.158966	0.645479	0.354123	0.000395829	105.268	1.38475e-23	1.75673e-20	38.214	44.7463	46.3842	-0.279532	-0.0518635	0.823858	0.964689	2	208769101	208769298	198	-	555	796	699	378	570	388	701	428	588	ENSRNOT00000024364
ENSRNOG00000036814	E018	470.187	3.98464	no	3067.46	6.8105	758.653	5.06183	0.153282	0.585073	0.619766	0.787192	0.0152459	14.6377	0.000662935	0.039282	33.7807	44.6636	40.9884	-0.279015	0.123884	0.824154	1.08966	10	88758227	88758344	118	+	342	927	897	323	460	349	545	279	369	ENSRNOT00000055238
ENSRNOG00000005323	E015	92.2947	0.732498	no	581.862	2.86819	128.287	0.846972	0.15862	0.255386	0.719438	0.864843	0.000424029	27.8828	8.81722e-07	0.000141141	15.007	19.1392	18.1976	-0.27811	0.0727859	0.824671	1.05175	6	108517359	108517484	126	+	82	108	115	39	73	38	186	98	124	ENSRNOT00000007070
ENSRNOG00000000433	E002	145.05	0.26911	no	1816.37	2.0327	625.358	1.28352	0.0798571	0.13239	0.231947	0.209666	0.000336533	49.9843	1.39974e-11	5.26281e-09	18.7441	23.4209	22.7066	-0.276676	0.0446828	0.825491	1.03146	20	6473083	6473621	539	+	178	277	220	121	183	149	93	55	76	ENSRNOT00000000495
ENSRNOG00000036814	E017	499.419	4.62425	no	3067.46	6.8105	758.653	5.06183	0.162812	0.678988	0.658297	0.913552	0.00899557	21.3572	2.30328e-05	0.00245797	34.9954	45.4937	42.356	-0.275402	0.103099	0.82622	1.07408	10	88751166	88751273	108	+	409	943	944	326	503	392	585	288	371	ENSRNOT00000055238
ENSRNOG00000004395	E003	133.257	2.1152	no	4583.87	6.52884	777.385	3.48179	0.0290709	0.323978	0.171418	0.607502	0.00100946	25.1358	3.48204e-06	0.000478403	19.196	21.9197	23.2266	-0.274972	-0.0835508	0.826467	0.943732	10	17493159	17493221	63	+	153	206	191	84	119	104	189	82	119	ENSRNOT00000064079
ENSRNOG00000049131	E001	51.3481	0.684641	yes	402.735	4.00389	204.297	2.07926	0.127499	0.170994	0.251341	0.329272	0.00393187	14.5775	0.000683197	0.0401121	11.191	14.6334	13.5391	-0.274791	0.112132	0.82657	1.08082	6	36210780	36210854	75	+	59	110	89	25	57	39	46	34	27	ENSRNOT00000076917
ENSRNOG00000016971	E003	51.3473	0.40431	no	1160.34	0.750014	321.47	0.46987	0.044252	0.53907	0.159727	0.860471	0.000850876	14.2711	0.000796272	0.045112	11.8824	13.6232	14.3667	-0.273897	-0.0766629	0.827082	0.948249	19	52393762	52393888	127	-	46	81	76	42	85	52	42	23	36	ENSRNOT00000022757
ENSRNOG00000011498	E006	303.627	5.42192	no	1847.01	21.2283	1055.4	9.40069	0.164388	0.25541	0.287688	0.576758	0.000159662	80.7183	2.96651e-18	2.32765e-15	27.6931	33.9759	33.3532	-0.268302	0.0266842	0.830296	1.01867	5	105573625	105573680	56	-	272	438	414	147	224	142	555	276	387	ENSRNOT00000016130
ENSRNOG00000039871	E001	149.643	1.13366	yes	340.391	2.81315	208.157	2.05145	0.439621	0.402986	0.718896	0.552614	0.00534493	21.2999	2.37022e-05	0.00251951	19.2316	24.0753	23.1132	-0.265241	0.0588337	0.83206	1.04162	15	16900269	16900400	132	-	139	187	203	64	103	74	240	159	213	ENSRNOT00000061214
ENSRNOG00000012084	E020	76.8801	0.863821	no	790.18	6.14433	362.361	3.78294	0.0972944	0.140588	0.212164	0.228347	0.000410328	16.5638	0.000253057	0.0184087	14.8334	16.5187	17.7955	-0.262665	-0.107413	0.833547	0.928251	1	281164068	281164156	89	-	85	116	107	57	97	64	88	41	64	ENSRNOT00000033148
ENSRNOG00000007369	E004	123.698	0.719177	no	487.252	2.40132	269.859	1.23496	0.25387	0.299493	0.458381	0.582348	0.000625901	23.4988	7.89396e-06	0.000977692	18.7492	21.1084	22.4776	-0.261654	-0.0906686	0.834131	0.939087	13	57247685	57247856	172	-	116	186	181	60	119	94	191	80	143	ENSRNOT00000009712
ENSRNOG00000007894	E031	95.9675	0.456988	no	871.515	2.83546	137.936	1.02436	0.110116	0.161169	0.695738	0.446119	0.000959281	17.6637	0.000146004	0.011783	16.3567	18.8114	19.5358	-0.256241	-0.0545176	0.837267	0.962916	5	103524013	103524222	210	-	96	111	131	83	96	82	116	70	93	ENSRNOT00000051028
ENSRNOG00000005323	E005	70.9009	0.414625	no	581.862	2.86819	128.287	0.846972	0.121852	0.14456	0.552672	0.489538	0.00373788	16.8849	0.000215526	0.0161102	13.0354	16.865	15.5634	-0.255727	0.115876	0.837565	1.08363	6	108503947	108504117	171	+	54	88	81	35	49	29	123	96	94	ENSRNOT00000007070
ENSRNOG00000014375	E018	93.7653	0.620962	no	475.888	3.54441	158.25	1.32088	0.197032	0.175195	0.592515	0.470111	0.000331067	16.9555	0.000208047	0.01562	16.4812	17.8683	19.6261	-0.251953	-0.135372	0.839759	0.910435	5	151941903	151942053	151	+	94	154	138	53	86	63	131	68	94	ENSRNOT00000064948
ENSRNOG00000015621	E015	167.858	3.6491	no	1447.83	5.13455	326.057	1.79108	0.115938	0.710694	0.514813	2.03738	0.000229575	28.4826	6.53261e-07	0.000108405	21.9891	23.9172	26.0541	-0.244718	-0.123463	0.843981	0.917982	16	70826808	70826853	46	-	180	237	248	109	158	109	227	124	170	ENSRNOT00000066974
ENSRNOG00000025702	E005	65.9708	0.376976	no	1137.36	3.27902	172.538	0.866198	0.0580035	0.114966	0.382355	0.435208	0.000623846	19.7095	5.24971e-05	0.00502316	13.2463	16.6906	15.694	-0.24462	0.0888213	0.844038	1.0635	12	40951105	40951279	175	+	58	93	87	37	60	60	94	50	75	ENSRNOT00000044071
ENSRNOG00000012424	E001	196.737	0.548014	yes	198.682	2.33864	126.865	1.412	0.990209	0.23433	1.55076	0.388112	0.00274457	19.2291	6.67501e-05	0.00618028	22.8092	26.6336	26.9867	-0.242634	-0.0189992	0.845201	0.986917	9	72283127	72283485	359	-	255	355	315	101	168	96	218	132	202	ENSRNOT00000040525
ENSRNOG00000015621	E006	180.255	0.667612	no	1447.83	5.13455	326.057	1.79108	0.1245	0.130023	0.552833	0.372743	0.00159443	20.4049	3.70797e-05	0.00371188	22.7531	25.2656	26.8895	-0.24098	-0.089868	0.84617	0.939609	16	70803882	70804151	270	-	184	275	250	96	169	138	277	119	189	ENSRNOT00000066974
ENSRNOG00000028589	E001	169.806	0.0464712	yes	169.806	0.863073	64.3721	0.327952	1	0.0538438	2.63787	0.141701	0.000528257	39.0755	3.27233e-09	8.30272e-07	21.674	25.6811	25.6138	-0.240957	0.00378414	0.846184	1.00263	2	198991678	198995331	3654	-	151	234	250	116	179	128	235	132	159	c("ENSRNOT00000039587", "ENSRNOT00000067113")
ENSRNOG00000021133	E005	132.588	2.32611	no	1588.07	66.3505	728.879	9.47034	0.08349	0.0350578	0.181907	0.24562	0.00157269	16.1398	0.000312813	0.021967	19.5043	21.7295	23.0429	-0.240527	-0.0846636	0.846436	0.943004	1	91347072	91347128	57	-	128	216	198	95	125	98	184	96	102	ENSRNOT00000076967
ENSRNOG00000008919	E004	78.1205	0.302793	no	242.011	2.19658	94.7534	0.680461	0.322797	0.137847	0.824461	0.444982	0.000564581	17.6291	0.000148556	0.0119322	15.0703	16.8331	17.7956	-0.239815	-0.0802187	0.846854	0.945914	8	119723828	119724085	258	-	74	122	112	53	103	61	86	49	73	ENSRNOT00000042854
ENSRNOG00000017321	E004	129.941	1.58464	no	858.122	3.35694	218.502	1.46781	0.151424	0.47205	0.594689	1.0796	0.000296171	18.3378	0.000104229	0.00897172	18.9182	20.5424	22.2739	-0.235575	-0.116748	0.849347	0.922264	1	285704738	285704819	82	+	126	177	189	49	92	56	243	127	162	ENSRNOT00000023309
ENSRNOG00000039871	E002	145.663	1.94217	no	340.391	2.81315	208.157	2.05145	0.427927	0.69039	0.699774	0.94673	0.000317308	26.9655	1.39484e-06	0.000212742	19.6649	23.4414	23.1271	-0.233962	0.0194748	0.850297	1.01359	15	16904037	16904111	75	-	127	216	188	68	116	68	257	131	199	ENSRNOT00000061214
ENSRNOG00000000894	E028	62.3593	0.335265	no	188.928	4.52695	53.8802	0.419883	0.330069	0.0740599	1.15737	0.798473	0.000917489	16.9107	0.000212758	0.0159384	12.7964	16.0117	15.0275	-0.231864	0.0915174	0.851534	1.06549	12	7752757	7752942	186	-	68	89	91	31	54	44	88	57	56	c("ENSRNOT00000076483", "ENSRNOT00000041365")
ENSRNOG00000050784	E009	56.0332	0.518826	no	126.381	2.71832	54.7023	1.18915	0.443367	0.190863	1.02433	0.436298	0.00102277	16.4248	0.000271264	0.0194827	12.256	15.156	14.3843	-0.231007	0.0753864	0.85204	1.05364	3	140920225	140920332	108	+	39	78	70	31	46	48	85	54	68	ENSRNOT00000075352
ENSRNOG00000005323	E007	80.9561	0.394908	no	581.862	2.86819	128.287	0.846972	0.139133	0.137685	0.631053	0.466259	0.000484209	21.5062	2.13792e-05	0.00230874	14.2954	17.9839	16.7771	-0.23094	0.100216	0.85208	1.07193	6	108506537	108506741	205	+	71	102	86	45	61	30	167	85	108	ENSRNOT00000007070
ENSRNOG00000029784	E001	213.839	0.587469	yes	1921.18	15.0187	952.117	8.00917	0.111306	0.0391159	0.224593	0.0733495	0.00137982	26.6672	1.61918e-06	0.000243018	23.7642	28.4392	27.819	-0.22728	0.0318132	0.854244	1.0223	1	168974734	168975097	364	+	181	321	248	95	157	128	376	204	289	ENSRNOT00000049321
ENSRNOG00000020102	E001	84.2556	0.201568	yes	598.315	4.98452	251.464	3.11773	0.140821	0.0404389	0.33506	0.0646523	0.00213302	20.6342	3.30635e-05	0.00338984	15.128	19.1032	17.6599	-0.223255	0.113331	0.85663	1.08172	1	88130545	88130962	418	+	83	126	99	64	110	76	117	50	65	ENSRNOT00000064153
ENSRNOG00000008919	E003	56.4698	0.444644	no	242.011	2.19658	94.7534	0.680461	0.233336	0.202426	0.595966	0.653446	0.00107969	14.0759	0.000877934	0.0487218	12.5772	15.0455	14.6808	-0.22311	0.0354033	0.856717	1.02484	8	119718769	119718895	127	-	58	76	75	32	72	47	76	46	44	ENSRNOT00000042854
ENSRNOG00000015835	E006	56.0136	0.394462	no	287.38	2.43049	55.1012	0.624717	0.194911	0.162297	1.01656	0.631425	0.00130247	14.6747	0.000650759	0.0387439	11.9425	14.9384	13.9154	-0.220573	0.102347	0.858224	1.07352	8	115621387	115621528	142	+	46	66	60	23	49	20	132	61	72	ENSRNOT00000021218
ENSRNOG00000048394	E001	219.405	0.0802507	yes	219.405	3.00945	77.92	0.830568	1	0.0266663	2.81578	0.0966215	0.00101428	43.8503	3.00629e-10	9.19107e-08	25.4551	27.327	29.6284	-0.219026	-0.116654	0.859146	0.922325	8	21444670	21447403	2734	-	217	290	298	160	226	142	297	174	228	ENSRNOT00000071010
ENSRNOG00000017990	E004	382.2	5.62058	no	1500.14	17.512	853.929	7.86113	0.254775	0.320956	0.447578	0.714984	0.000121606	54.8579	1.22391e-12	5.20808e-10	33.0699	36.9645	38.399	-0.215551	-0.0549277	0.861217	0.962643	2	208781156	208781223	68	-	377	532	478	288	414	291	511	289	360	ENSRNOT00000024364
ENSRNOG00000038140	E006	531.087	1.96699	no	1541.79	3.41007	457.029	2.17447	0.344462	0.576818	1.16204	0.904583	0.000243578	54.6574	1.35298e-12	5.72144e-10	36.1094	41.8281	41.9188	-0.215223	-0.00312786	0.861413	0.997834	14	82814094	82814363	270	-	508	758	673	169	274	185	1142	546	748	ENSRNOT00000021952
ENSRNOG00000002277	E053	138.32	0.799537	no	460.34	65.586	107.69	1.91667	0.300473	0.0121907	1.28442	0.417149	0.000248594	17.1364	0.000190057	0.0145264	20.0273	22.0603	23.2198	-0.213386	-0.0739072	0.862511	0.950061	10	48502180	48502352	173	-	133	218	215	84	125	90	182	106	141	c("ENSRNOT00000057682", "ENSRNOT00000057681", "ENSRNOT00000057680")
ENSRNOG00000010270	E012	96.0869	0.475678	no	422.773	12.8125	121.08	1.33323	0.227278	0.0371259	0.793581	0.356787	0.000450691	15.0909	0.000528521	0.0329097	16.567	18.9605	19.189	-0.211973	-0.0172851	0.863356	0.98809	5	172866555	172866756	202	-	103	120	137	62	96	66	135	71	102	c("ENSRNOT00000047601", "ENSRNOT00000042301", "ENSRNOT00000000084")
ENSRNOG00000015621	E001	301.534	0.579873	yes	1447.83	5.13455	326.057	1.79108	0.208266	0.112936	0.924789	0.323757	0.000209388	38.074	5.39941e-09	1.3135e-06	29.4461	32.6686	34.0995	-0.211673	-0.0618441	0.863535	0.958039	16	70791573	70792092	520	-	278	444	429	201	258	220	437	227	318	ENSRNOT00000066974
ENSRNOG00000012734	E001	124.087	0.197906	yes	280.815	2.48598	198.067	1.20627	0.441882	0.0796091	0.626491	0.164064	0.000355578	23.1549	9.37524e-06	0.00113526	18.8001	21.8739	21.7701	-0.211602	0.00686342	0.863578	1.00477	2	142111797	142112423	627	-	127	168	144	90	143	112	162	86	116	ENSRNOT00000068334
ENSRNOG00000001875	E011	211.021	2.42552	no	1473.95	4.87271	401.233	2.98568	0.143167	0.497777	0.52593	0.812385	0.000298973	25.4204	3.0202e-06	0.000421781	25.0429	26.507	28.9952	-0.211413	-0.129443	0.863691	0.914184	11	90591294	90591380	87	+	203	291	281	104	201	154	314	188	227	ENSRNOT00000043545
ENSRNOG00000045931	E023	831.311	0.927803	no	914.343	9.46425	463.812	3.67577	0.90919	0.0980323	1.79235	0.25241	8.25328e-05	198.745	6.96821e-44	2.36471e-40	47.12	56.531	54.5317	-0.210757	0.0519466	0.864084	1.03666	8	49133141	49134036	896	+	743	1174	1095	629	948	609	1114	624	804	ENSRNOT00000073507
ENSRNOG00000005133	E008	187.745	0.948206	no	337.022	4.60987	173.358	1.81528	0.557069	0.20569	1.08299	0.522348	0.000225524	24.1626	5.6644e-06	0.000730896	23.5283	25.7181	27.2258	-0.210581	-0.0821941	0.864189	0.94462	10	92120861	92121058	198	+	185	252	224	132	206	120	270	145	210	c("ENSRNOT00000042984", "ENSRNOT00000006856", "ENSRNOT00000043604")
ENSRNOG00000012061	E003	129.274	1.50318	no	645.049	2.12237	210.478	1.35519	0.200409	0.708257	0.614191	1.1092	0.000321099	28.4463	6.65228e-07	0.000110122	18.8784	22.8519	21.843	-0.210433	0.0651401	0.864278	1.04619	1	199443928	199444013	86	+	126	209	180	87	131	93	171	97	114	c("ENSRNOT00000016442", "ENSRNOT00000016418")
ENSRNOG00000016357	E009	426.558	2.53904	no	1254	11.1155	767.178	7.08847	0.340158	0.228423	0.556009	0.358192	0.000147467	65.5407	5.86165e-15	3.31532e-12	35.0688	38.2155	40.5577	-0.209785	-0.0858175	0.864666	0.94225	3	120416222	120416389	168	+	454	647	582	335	538	421	446	226	320	c("ENSRNOT00000044158", "ENSRNOT00000038291")
ENSRNOG00000019091	E001	712.571	1.22646	yes	1302.14	10.705	589.439	5.54507	0.547229	0.114569	1.2089	0.22118	0.00165135	32.9317	7.06256e-08	1.42263e-05	45.3148	48.9777	52.4048	-0.209717	-0.0975739	0.864707	0.934603	1	51782341	51782921	581	-	580	916	905	494	806	552	978	620	748	ENSRNOT00000025936
ENSRNOG00000010392	E009	105.545	1.7889	no	1058.26	2.36964	171.299	0.967093	0.0997347	0.754926	0.616148	1.84977	0.0028706	15.8939	0.000353741	0.0242322	17.2418	20.7665	19.9063	-0.20732	0.0610277	0.866144	1.04321	16	63698232	63698290	59	+	101	132	116	83	168	88	135	69	92	c("ENSRNOT00000014268", "ENSRNOT00000014147", "ENSRNOT00000058727")
ENSRNOG00000010216	E038	81.1189	0.74421	no	513.979	2.14181	129.514	1.02502	0.157825	0.347467	0.626332	0.726048	0.000473377	14.9797	0.000558717	0.0343331	14.3376	17.6613	16.5497	-0.206994	0.0937895	0.866341	1.06717	15	65099601	65099709	109	+	82	146	134	24	52	35	131	68	99	ENSRNOT00000013780
ENSRNOG00000017321	E006	140.232	1.00166	no	858.122	3.35694	218.502	1.46781	0.163418	0.298385	0.64179	0.682418	0.000414068	14.6303	0.00066539	0.0393903	19.8038	21.3848	22.8328	-0.205331	-0.0945232	0.867339	0.936582	1	285782575	285782714	140	+	146	194	177	54	95	67	265	140	172	ENSRNOT00000023309
ENSRNOG00000020225	E009	99.4906	0.865136	no	433.156	2.12838	222.434	1.0719	0.229688	0.406477	0.447281	0.807107	0.00034455	16.5416	0.000255877	0.0185344	16.7046	19.6716	19.2255	-0.202776	0.0330945	0.868877	1.0232	3	158900657	158900771	115	-	86	127	112	68	101	65	149	93	117	ENSRNOT00000037177
ENSRNOG00000004711	E003	147.183	2.88595	no	1771.29	15.0149	787.445	7.1658	0.083094	0.192206	0.186912	0.402739	0.000661163	16.5847	0.000250423	0.0182661	20.2034	23.4325	23.2421	-0.202141	0.0117715	0.86926	1.00819	6	146926638	146926688	51	+	145	205	159	81	118	83	271	128	184	ENSRNOT00000046456
ENSRNOG00000019091	E002	330.396	2.13159	no	1302.14	10.705	589.439	5.54507	0.253732	0.199121	0.560526	0.384412	0.000648753	26.5241	1.7393e-06	0.000258911	31.5942	33.4403	36.3433	-0.202029	-0.1201	0.869327	0.920124	1	51784552	51784706	155	-	289	419	411	246	367	266	495	239	344	ENSRNOT00000025936
ENSRNOG00000038140	E007	281.15	2.70336	no	1541.79	3.41007	457.029	2.17447	0.182353	0.79276	0.615168	1.24323	0.000166906	24.3747	5.09455e-06	0.000666875	26.9573	30.4032	30.9853	-0.200908	-0.0273617	0.870003	0.981213	14	82814682	82814785	104	-	261	413	369	86	161	99	585	290	389	ENSRNOT00000021952
ENSRNOG00000001621	E003	86.3401	0.674532	no	513.566	0.903169	114.94	0.607296	0.168119	0.746851	0.751173	1.11071	0.000798611	14.1341	0.000852736	0.0475534	15.6742	18.3801	18.0134	-0.20067	0.0290803	0.870146	1.02036	11	41880778	41880905	128	-	76	134	123	67	92	69	96	58	88	ENSRNOT00000002209
ENSRNOG00000001256	E016	264.16	1.2579	no	662.817	4.02024	304.16	2.14145	0.398541	0.312893	0.868492	0.587408	0.000829723	23.2922	8.75315e-06	0.00106851	28.0224	29.8807	32.2014	-0.200543	-0.107912	0.870223	0.92793	12	42169632	42169841	210	-	280	399	349	187	246	176	382	201	238	ENSRNOT00000001691
ENSRNOG00000034272	E001	326.249	0.627402	yes	407.973	3.66484	212.298	1.82794	0.799683	0.171195	1.53675	0.34323	0.000171273	75.4486	4.13559e-17	2.95462e-14	29.4457	35.8735	33.8144	-0.199578	0.0852823	0.870805	1.0609	8	67500467	67500986	520	-	311	425	414	188	265	192	529	294	408	ENSRNOT00000066009
ENSRNOG00000015229	E015	135.372	1.19798	no	1021.03	6.81531	335.47	1.93955	0.132584	0.175778	0.40353	0.617659	0.000508352	15.1397	0.000515759	0.0322184	20.2303	21.2772	23.2311	-0.19954	-0.126752	0.870828	0.915891	1	79638511	79638623	113	+	139	195	182	82	118	114	188	104	133	ENSRNOT00000068268
ENSRNOG00000032574	E010	181.51	2.16083	no	1098.12	11.1774	461.735	3.91997	0.165291	0.193321	0.393104	0.551237	0.000184144	21.1984	2.49362e-05	0.00264034	22.789	25.7555	26.1602	-0.199037	-0.0224958	0.871132	0.984528	7	117093795	117093878	84	-	142	216	205	117	174	115	319	168	231	ENSRNOT00000045280
ENSRNOG00000005585	E011	71.6882	0.64584	no	960.446	2.57536	201.745	1.30193	0.0746405	0.250777	0.35534	0.496062	0.00215951	15.1476	0.000513745	0.032137	14.0003	17.3465	16.0458	-0.19674	0.112449	0.87252	1.08106	6	81976761	81976871	111	-	72	93	84	62	59	57	104	50	78	ENSRNOT00000007509
ENSRNOG00000005346	E001	352.703	0.620956	yes	419.648	3.04329	339.199	2.13368	0.840474	0.204041	1.03981	0.291026	0.000206942	66.902	2.96765e-15	1.72892e-12	31.7329	36.3197	36.3332	-0.195312	-0.000535556	0.873384	0.999629	14	77252258	77252825	568	-	297	436	403	324	518	362	408	211	306	ENSRNOT00000007115
ENSRNOG00000010964	E007	156.303	0.0510627	no	2381.11	3.78497	187.757	1.04864	0.0656429	0.0134909	0.832475	0.0486944	0.000867086	18.7603	8.43808e-05	0.00750105	20.7714	24.0995	23.7297	-0.192095	0.0223137	0.875334	1.01559	1	138170430	138173490	3061	+	140	208	203	98	104	96	247	150	195	ENSRNOT00000014802
ENSRNOG00000001849	E001	3432.25	2.18476	yes	3432.25	13.4575	1525.88	8.30599	1	0.162344	2.24936	0.263034	5.02493e-05	535.023	6.6259e-117	9.99355e-113	92.6438	98.9216	105.633	-0.189291	-0.0947001	0.877037	0.936467	11	91262522	91264092	1571	-	3038	4516	4229	2056	3342	2391	5189	3092	3969	ENSRNOT00000002533
ENSRNOG00000000891	E001	146.668	1.15486	yes	398.522	2.09532	202.033	1.02993	0.368029	0.551164	0.72596	1.1213	0.000258238	17.8198	0.000135043	0.0110253	20.8466	23.0069	23.7586	-0.188637	-0.0463819	0.877434	0.968362	12	6863267	6863393	127	+	138	210	191	86	156	88	230	124	151	ENSRNOT00000035992
ENSRNOG00000001420	E007	400.673	1.28834	yes	1068.77	10.1093	657.127	4.79116	0.374891	0.127441	0.609734	0.268899	0.000115683	49.2381	2.03274e-11	7.45758e-09	34.6872	37.0098	39.5225	-0.188271	-0.0947682	0.877657	0.936423	12	24774424	24774734	311	-	361	527	503	327	490	336	515	288	366	ENSRNOT00000063901
ENSRNOG00000017990	E001	162.558	0.240116	yes	1500.14	17.512	853.929	7.86113	0.108362	0.0137115	0.190365	0.0305447	0.000872563	30.8359	2.01409e-07	3.67967e-05	21.2817	25.9065	24.238	-0.187652	0.0960483	0.878034	1.06884	2	208766396	208767072	677	-	123	237	184	116	172	118	231	136	194	ENSRNOT00000024364
ENSRNOG00000028227	E009	170.584	1.77692	no	1795.52	7.73499	602.498	4.06159	0.0950055	0.229725	0.283129	0.437494	0.000878442	21.9897	1.67878e-05	0.00188801	21.8212	25.7562	24.8517	-0.187618	0.0515736	0.878054	1.03639	16	7059890	7059985	96	+	159	209	233	95	160	96	287	143	213	c("ENSRNOT00000017492", "ENSRNOT00000016581")
ENSRNOG00000018730	E001	729.209	0.654587	yes	729.209	2.10241	287.289	1.33586	1	0.311351	2.53824	0.490013	8.80694e-05	228.428	2.49766e-50	1.0595e-46	43.7764	53.0573	49.7695	-0.185109	0.0922879	0.879582	1.06606	1	81896928	81898041	1114	-	657	1038	922	398	626	403	1231	658	884	ENSRNOT00000025388
ENSRNOG00000038140	E010	264.807	1.47115	no	1541.79	3.41007	457.029	2.17447	0.171753	0.431413	0.579408	0.676555	0.000173853	25.2469	3.29388e-06	0.000455781	25.828	29.888	29.3521	-0.184529	0.0261035	0.879936	1.01826	14	82817862	82818041	180	-	238	365	331	91	115	111	539	289	392	ENSRNOT00000021952
ENSRNOG00000000894	E023	152.785	0.251291	no	188.928	4.52695	53.8802	0.419883	0.808693	0.05551	2.83564	0.598479	0.000497552	18.274	0.000107609	0.00921006	21.0514	23.8608	23.9046	-0.183375	-0.0026482	0.880641	0.998166	12	7743014	7743621	608	-	165	220	247	105	147	99	208	93	149	c("ENSRNOT00000076483", "ENSRNOT00000041365")
ENSRNOG00000010737	E009	203.38	2.14084	no	1211.32	2.86669	360.821	1.80247	0.167899	0.746798	0.563659	1.18773	0.000333329	23.9795	6.20761e-06	0.000789205	24.3503	27.5545	27.6505	-0.183367	-0.00501775	0.880646	0.996528	15	109175210	109175304	95	+	202	341	286	144	241	135	235	132	192	ENSRNOT00000014300
ENSRNOG00000019456	E014	197.021	1.09456	no	1019.22	9.30406	792.213	6.08968	0.193306	0.117644	0.248697	0.179741	0.000456261	22.8164	1.11039e-05	0.00131524	23.7199	27.1942	26.9268	-0.182942	0.0142578	0.880905	1.00993	19	55034894	55035073	180	-	150	223	215	136	207	122	320	182	268	ENSRNOT00000046126
ENSRNOG00000004542	E010	153.354	0.876309	no	221.388	2.89947	142.593	1.39592	0.692693	0.30223	1.07547	0.627765	0.000530087	14.5652	0.000687389	0.0402239	21.3199	23.3655	24.1962	-0.182581	-0.0504039	0.881125	0.965666	6	132186043	132186217	175	+	157	223	168	104	159	99	210	132	164	ENSRNOT00000068595
ENSRNOG00000020914	E007	80.6258	0.409268	no	317.724	1.57219	51.3853	0.261419	0.253761	0.260317	1.56904	1.56556	0.00101839	15.2241	0.000494461	0.0312475	15.1097	18.1192	17.1299	-0.181038	0.081002	0.882068	1.05775	1	85388669	85388865	197	-	80	88	103	57	88	62	116	60	91	ENSRNOT00000028393
ENSRNOG00000038140	E013	303.028	2.29567	no	1541.79	3.41007	457.029	2.17447	0.196544	0.673204	0.66304	1.05574	0.00019932	23.3876	8.34552e-06	0.00102427	28.0101	31.7	31.7244	-0.179642	-0.00111035	0.882922	0.999231	14	82820746	82820877	132	-	283	393	418	100	173	101	623	323	430	ENSRNOT00000021952
ENSRNOG00000045931	E018	256.595	1.6993	no	914.343	9.46425	463.812	3.67577	0.280633	0.179549	0.55323	0.462298	0.000354508	65.3052	6.59403e-15	3.71408e-12	26.5093	32.8917	29.9806	-0.177534	0.133694	0.884213	1.0971	8	49129164	49129314	151	+	234	354	285	190	283	198	337	207	280	ENSRNOT00000073507
ENSRNOG00000020636	E006	1319.08	7.7139	no	17747	140.798	8042.12	73.2899	0.0743266	0.054787	0.164021	0.105252	0.000801329	87.6171	9.4232e-20	8.6428e-17	59.5822	69.6864	67.3727	-0.177282	0.0487149	0.884368	1.03434	1	88386994	88387164	171	-	1039	1702	1569	1134	1673	1230	1855	869	1214	ENSRNOT00000028006
ENSRNOG00000045931	E022	356.611	1.04886	no	914.343	9.46425	463.812	3.67577	0.390019	0.110823	0.76887	0.285343	0.000187821	57.3325	3.55145e-13	1.63418e-10	31.8194	37.2044	35.9557	-0.176312	0.0492551	0.884963	1.03473	8	49131673	49132012	340	+	324	508	434	280	421	272	434	273	354	ENSRNOT00000073507
ENSRNOG00000015346	E019	202.533	0.200132	yes	1031.87	7.63432	214.352	1.03567	0.196277	0.0262147	0.944864	0.193239	0.000208289	36.3908	1.25266e-08	2.88694e-06	24.0983	28.1791	27.2108	-0.175252	0.0504464	0.885613	1.03559	9	82467801	82468812	1012	-	150	238	208	137	226	183	323	171	240	ENSRNOT00000020673
ENSRNOG00000018730	E004	172.123	1.11768	no	729.209	2.10241	287.289	1.33586	0.23604	0.531619	0.599128	0.836677	0.000327376	36.1569	1.40807e-08	3.20697e-06	21.7448	26.1619	24.5486	-0.174973	0.091825	0.885784	1.06572	1	81902237	81902390	154	-	165	243	205	111	151	80	290	162	194	ENSRNOT00000025388
ENSRNOG00000010533	E006	104.675	1.39566	no	962.701	2.71889	369.598	2.21118	0.10873	0.513322	0.283213	0.631186	0.000310605	19.1647	6.89338e-05	0.00634955	17.3285	20.5691	19.54	-0.173284	0.074047	0.886821	1.05267	2	202944116	202944190	75	-	92	138	125	90	121	92	140	78	91	ENSRNOT00000014236
ENSRNOG00000025418	E026	249.033	0.103162	yes	249.033	2.70734	96.3147	0.968611	1	0.0381046	2.58562	0.106505	0.000215136	32.4109	9.1636e-08	1.79236e-05	27.089	30.69	30.5218	-0.172133	0.00792675	0.88753	1.00551	9	93026648	93029061	2414	+	219	341	296	173	303	217	336	186	245	ENSRNOT00000066934
ENSRNOG00000038140	E012	276.801	2.23227	no	1541.79	3.41007	457.029	2.17447	0.179533	0.654611	0.605653	1.02658	0.000145626	22.1155	1.57643e-05	0.00179371	26.731	30.4423	30.103	-0.171393	0.0161682	0.887985	1.01127	14	82819822	82819945	124	-	264	360	359	104	143	93	579	295	393	ENSRNOT00000021952
ENSRNOG00000015346	E015	191.635	0.645234	no	1031.87	7.63432	214.352	1.03567	0.185715	0.0845175	0.894019	0.623011	0.00146839	18.0406	0.000120931	0.0100771	23.7864	27.0547	26.7335	-0.168515	0.0172289	0.889758	1.01201	9	82464887	82465183	297	-	141	199	235	143	241	149	309	154	214	ENSRNOT00000020673
ENSRNOG00000045931	E017	245.26	1.70319	no	914.343	9.46425	463.812	3.67577	0.268236	0.179961	0.528792	0.463357	0.00095333	42.5605	5.7294e-10	1.66894e-07	26.1723	31.8758	29.4007	-0.167813	0.11661	0.890191	1.08418	8	49125489	49125632	144	+	231	321	286	200	284	170	316	186	270	ENSRNOT00000073507
ENSRNOG00000018317	E021	464.007	0.099937	yes	491.06	4.40018	285.055	1.88123	0.944911	0.022712	1.62778	0.0531231	0.00132147	37.1318	8.64834e-09	2.04521e-06	35.5223	41.9693	39.8908	-0.167334	0.0732756	0.890487	1.0521	4	183360617	183365259	4643	+	521	728	717	258	368	289	594	373	464	ENSRNOT00000043082
ENSRNOG00000045668	E009	240.391	0.339535	yes	377.526	5.04739	219.926	2.01012	0.636752	0.0672694	1.09305	0.168913	0.000236262	31.8392	1.21958e-07	2.34158e-05	26.5819	30.2571	29.8309	-0.166365	0.0204674	0.891085	1.01429	11	35166925	35167632	708	+	213	322	279	186	286	236	303	158	243	ENSRNOT00000072856
ENSRNOG00000038140	E008	350.719	1.70252	no	1541.79	3.41007	457.029	2.17447	0.227475	0.499262	0.767388	0.782958	0.000113218	21.112	2.60371e-05	0.00274194	30.6164	33.7493	34.2673	-0.162529	-0.0219739	0.893458	0.984884	14	82817014	82817219	206	-	326	497	458	124	182	142	719	360	485	ENSRNOT00000021952
ENSRNOG00000007916	E029	383.541	4.35842	no	2207.13	11.2877	516.016	5.13143	0.173774	0.386122	0.743274	0.849357	0.000845276	21.3305	2.33425e-05	0.00248907	33.5027	36.7975	37.489	-0.162191	-0.0268611	0.893667	0.981554	7	114491234	114491321	88	-	419	564	573	325	422	351	408	209	285	ENSRNOT00000011219
ENSRNOG00000021053	E006	441.364	3.00248	no	4517.8	23.3231	1558.68	8.60074	0.0976944	0.128734	0.283165	0.349095	0.000121122	72.3593	1.93815e-16	1.30891e-13	35.3836	41.5172	39.5922	-0.162138	0.0684912	0.8937	1.04862	1	90543434	90543580	147	-	343	551	479	297	517	336	688	396	490	c("ENSRNOT00000044678", "ENSRNOT00000028585")
ENSRNOG00000030568	E018	466.11	0.235409	yes	600.136	1.63632	150.617	0.862913	0.776674	0.143865	3.09466	0.272807	0.000157513	122.184	2.93858e-27	4.98615e-24	35.916	43.5028	40.1512	-0.160816	0.115664	0.894519	1.08347	14	81740401	81742380	1980	-	399	582	584	319	486	367	693	389	501	c("ENSRNOT00000045068", "ENSRNOT00000040215")
ENSRNOG00000021240	E029	3121.88	0.695142	yes	3121.88	2.55046	247.708	1.13368	1	0.272555	12.6031	0.613175	0.000349682	213.624	4.09289e-47	1.50157e-43	88.8184	99.078	99.1449	-0.15868	-0.000973943	0.895845	0.999325	3	130062773	130067263	4491	+	2773	4092	3836	2117	3417	2408	4372	2465	3487	ENSRNOT00000028847
ENSRNOG00000008919	E002	77.463	0.519886	no	242.011	2.19658	94.7534	0.680461	0.32008	0.23668	0.817522	0.76402	0.000453922	20.6306	3.31228e-05	0.00339335	14.9334	18.2162	16.6395	-0.156069	0.130609	0.897467	1.09476	8	119665635	119665783	149	-	67	102	100	52	99	62	113	56	75	ENSRNOT00000042854
ENSRNOG00000011852	E004	198.608	1.52775	no	233.095	39.6149	124.701	5.38135	0.852048	0.0385651	1.59268	0.283898	0.000256155	14.9481	0.000567638	0.0347398	24.226	26.5642	26.9904	-0.155887	-0.0229605	0.89758	0.984211	8	87181198	87181327	130	+	220	331	303	137	189	147	222	136	163	c("ENSRNOT00000016428", "ENSRNOT00000064856")
ENSRNOG00000049768	E008	84.64	0.404976	no	505.805	1.33074	143.191	0.584053	0.167337	0.304324	0.591098	0.693389	0.000571194	14.6267	0.000666596	0.0394445	15.4146	18.3423	17.1574	-0.154536	0.0963454	0.898421	1.06906	10	10255975	10256183	209	+	73	102	93	57	74	57	132	91	95	ENSRNOT00000076022
ENSRNOG00000012255	E038	129.034	1.53612	no	480.478	31.6513	207.882	3.51051	0.268554	0.0485326	0.620708	0.437578	0.000268777	18.4825	9.69579e-05	0.00843677	19.4053	22.7362	21.5872	-0.153732	0.0748093	0.898922	1.05322	15	28480294	28480377	84	+	117	178	181	99	151	102	160	89	124	c("ENSRNOT00000037854", "ENSRNOT00000060727", "ENSRNOT00000016449", "ENSRNOT00000037846")
ENSRNOG00000045931	E027	311.139	1.42724	yes	914.343	9.46425	463.812	3.67577	0.340287	0.150804	0.67083	0.388284	0.000340329	57.3974	3.43813e-13	1.58742e-10	29.6407	35.619	32.9335	-0.151974	0.113092	0.900018	1.08154	8	49144232	49144449	218	+	287	402	368	225	357	260	415	261	294	ENSRNOT00000073507
ENSRNOG00000004332	E012	106.984	0.753406	no	419.941	2.91236	167.461	1.32955	0.254759	0.258692	0.638858	0.566663	0.000337893	16.4335	0.000270096	0.019409	17.4033	20.7235	19.3214	-0.150839	0.101067	0.900727	1.07257	14	100465722	100465863	142	-	94	149	131	61	93	77	160	100	125	ENSRNOT00000006087
ENSRNOG00000017598	E006	68.1273	0.57735	no	1293.9	1.03265	171.11	0.636653	0.0526528	0.559095	0.398149	0.906851	0.000577704	15.7713	0.000376095	0.0253487	13.856	16.8275	15.3807	-0.15061	0.129697	0.90087	1.09406	10	14385029	14385146	118	+	58	79	76	49	74	50	95	69	73	ENSRNOT00000023642
ENSRNOG00000001891	E012	179.956	1.89427	no	179.956	13.4677	84.0738	1.84437	1	0.140653	2.14045	1.02706	0.000218438	15.9082	0.000351226	0.024079	23.7981	25.1787	26.4105	-0.150267	-0.0689122	0.901083	0.953357	11	89749702	89749796	95	-	144	239	225	138	215	137	269	128	189	ENSRNOT00000073377
ENSRNOG00000017567	E003	245.103	1.85684	no	848.537	5.68983	320.892	2.35871	0.288854	0.326344	0.763818	0.787229	0.000143434	18.5249	9.49213e-05	0.00828078	27.775	28.874	30.8203	-0.150091	-0.0941079	0.901194	0.936851	16	19749359	19749490	132	-	230	337	331	188	292	208	318	161	219	ENSRNOT00000038524
ENSRNOG00000038140	E011	326.025	1.62201	no	1541.79	3.41007	457.029	2.17447	0.211459	0.475654	0.713356	0.745935	0.000128661	17.974	0.000125024	0.0103746	29.5917	32.6979	32.8237	-0.149545	-0.00553838	0.901535	0.996168	14	82818821	82819021	201	-	303	457	413	116	171	131	676	344	446	ENSRNOT00000021952
ENSRNOG00000028219	E004	528.845	5.39638	no	800.156	7.59186	527.631	4.74301	0.660928	0.710811	1.0023	1.13776	8.28429e-05	32.8429	7.38341e-08	1.48261e-05	39.088	42.0938	43.3514	-0.149353	-0.0424719	0.901654	0.97099	4	57566872	57566969	98	-	501	736	713	272	401	295	862	492	650	ENSRNOT00000032772
ENSRNOG00000021024	E003	76.8954	1.70879	no	1717.52	3.8835	600.154	2.63105	0.0447711	0.440012	0.128126	0.649469	0.000493341	17.1641	0.000187442	0.0143589	14.7886	17.9881	16.4015	-0.149345	0.133209	0.90166	1.09673	2	215648354	215648398	45	+	69	84	84	53	94	65	113	71	74	ENSRNOT00000040501
ENSRNOG00000014079	E001	852.92	0.546743	yes	852.92	5.74863	250.033	2.39027	1	0.0951085	3.41123	0.228737	0.000509073	43.7214	3.20641e-10	9.75892e-08	49.939	53.9086	55.3804	-0.149207	-0.0388604	0.901746	0.973424	9	53998205	53999764	1560	-	887	1218	1161	668	1094	762	946	507	687	ENSRNOT00000019465
ENSRNOG00000030790	E017	277.69	0.960866	no	2641.36	6.15123	571.533	3.02716	0.105132	0.156207	0.485869	0.317415	0.000209881	21.8829	1.77087e-05	0.00197521	29.7358	30.1988	32.9692	-0.14892	-0.126629	0.901925	0.915969	3	78546414	78546702	289	-	274	403	402	191	338	224	356	189	222	ENSRNOT00000064009
ENSRNOG00000009790	E002	418.924	0.386105	yes	418.924	1.31328	170.961	0.739512	1	0.294	2.45041	0.522107	0.00115701	23.4151	8.2314e-06	0.00101302	35.9387	37.9199	39.805	-0.147411	-0.0699962	0.902869	0.95264	6	36970424	36971508	1085	-	351	544	506	274	452	358	655	322	445	c("ENSRNOT00000013107", "ENSRNOT00000068412")
ENSRNOG00000007916	E027	384.946	6.11026	no	2207.13	11.2877	516.016	5.13143	0.17441	0.541321	0.745997	1.19075	0.000777828	18.1426	0.000114916	0.00969491	33.8105	36.7575	37.4416	-0.147169	-0.0266031	0.903021	0.981729	7	114486281	114486343	63	-	420	566	566	308	438	374	410	211	279	ENSRNOT00000011219
ENSRNOG00000005274	E001	320.388	1.10478	yes	926.349	11.3066	658.767	5.95386	0.345861	0.0977111	0.486344	0.185558	0.00127483	14.843	0.000598239	0.0362206	30.6001	34.0701	33.8701	-0.146477	0.00849285	0.903454	1.0059	6	139031649	139031938	290	+	256	398	401	191	272	227	519	307	394	ENSRNOT00000036035
ENSRNOG00000009760	E002	535.487	4.05672	no	5044.91	18.8001	994.734	6.58872	0.106144	0.215781	0.538322	0.615707	0.00114489	21.5441	2.09781e-05	0.00227446	39.4949	44.0981	43.7096	-0.146282	0.0127673	0.903576	1.00889	7	12881634	12881765	132	-	412	715	603	352	502	384	918	440	674	ENSRNOT00000013762
ENSRNOG00000008919	E001	192.082	0.248489	yes	242.011	2.19658	94.7534	0.680461	0.793691	0.113125	2.02718	0.365177	0.00054201	29.0295	4.96951e-07	8.43221e-05	23.8332	27.4819	26.3655	-0.145679	0.0598328	0.903954	1.04234	8	119663718	119664490	773	-	176	266	239	133	227	186	245	125	190	ENSRNOT00000042854
ENSRNOG00000004827	E020	523.861	8.31525	no	4931.19	21.8038	1172.74	9.68561	0.106234	0.381368	0.446698	0.858516	0.00190813	18.246	0.000109126	0.00931228	39.0066	44.0571	43.1299	-0.144969	0.0306856	0.904399	1.0215	6	138854016	138854078	63	+	436	691	691	358	551	368	686	456	608	ENSRNOT00000064957
ENSRNOG00000013866	E001	315.845	0.103658	yes	315.845	0.56651	108.571	0.270184	1	0.182976	2.90912	0.383656	0.000221325	43.9612	2.84413e-10	8.75445e-08	30.2189	33.7194	33.3848	-0.143741	0.0143874	0.905169	1.01002	9	14241623	14244669	3047	-	232	363	331	161	312	206	537	341	436	ENSRNOT00000018550
ENSRNOG00000002835	E001	649.217	0.344412	yes	790.969	7.18417	505.249	3.8736	0.820788	0.0479404	1.28495	0.0889128	0.000811259	32.1461	1.0461e-07	2.02569e-05	43.4492	48.3861	47.9744	-0.142935	0.0123282	0.905675	1.00858	10	81823960	81825844	1885	-	601	996	921	429	636	466	881	483	654	ENSRNOT00000003914
ENSRNOG00000012295	E014	412.296	2.24074	no	929.081	5.04426	444.746	2.77412	0.443767	0.444215	0.927037	0.80773	0.000122638	17.9769	0.000124846	0.0103715	33.4711	36.0181	36.9544	-0.142831	-0.0370211	0.90574	0.974665	7	120536103	120536286	184	-	413	641	623	147	211	155	721	429	518	c("ENSRNOT00000017108", "ENSRNOT00000016827")
ENSRNOG00000014562	E001	219.836	4.31051	yes	27377.8	43.4101	8368.44	21.62	0.00802971	0.0992974	0.0262696	0.199376	0.00222546	21.5943	2.0458e-05	0.00222518	24.4969	29.4152	27.0445	-0.142738	0.121227	0.905799	1.08766	4	215899353	215899403	51	+	192	277	287	119	144	120	426	185	310	ENSRNOT00000019529
ENSRNOG00000008048	E001	77.6668	1.36258	yes	476.038	25.8772	219.285	4.44486	0.163153	0.0526554	0.354183	0.306551	0.000553954	15.2158	0.00049651	0.0313477	14.8871	17.7677	16.425	-0.14183	0.113361	0.906369	1.08175	8	99108914	99108970	57	+	44	83	70	80	124	81	95	66	68	ENSRNOT00000010689
ENSRNOG00000009987	E001	371.635	0.324006	yes	2341.15	161.166	363.884	20.8725	0.15874	0.00201039	1.0213	0.0155231	0.000212438	23.1437	9.42791e-06	0.00114062	33.5845	36.1238	37.0185	-0.140448	-0.0352963	0.907237	0.975831	15	64390133	64391279	1147	-	373	592	537	250	438	310	419	242	313	ENSRNOT00000058148
ENSRNOG00000048406	E004	436.007	3.63339	no	761.271	12.8671	458.151	5.86414	0.572735	0.282379	0.951665	0.619594	0.000102617	27.3931	1.12635e-06	0.000176146	35.7098	39.1488	39.3413	-0.139727	-0.00707804	0.907691	0.995106	5	154165238	154165357	120	-	435	570	547	253	370	257	737	392	491	ENSRNOT00000071224
ENSRNOG00000045931	E024	297.074	1.81143	no	914.343	9.46425	463.812	3.67577	0.324905	0.191397	0.640505	0.492802	0.00028124	25.2632	3.26707e-06	0.000452995	29.7487	33.1816	32.7517	-0.138741	0.0188138	0.908311	1.01313	8	49141650	49141813	164	+	290	392	363	247	355	246	350	227	262	ENSRNOT00000073507
ENSRNOG00000033663	E009	240.069	1.35632	no	308.07	2.88557	173.642	1.4713	0.779266	0.470035	1.38255	0.92185	0.000154532	15.2621	0.000485156	0.0308317	26.8106	28.6897	29.5091	-0.138359	-0.0406296	0.908552	0.972231	10	39233369	39233545	177	+	279	416	411	152	233	185	250	136	189	ENSRNOT00000042144
ENSRNOG00000019282	E008	1137.06	13.5364	no	4015.87	20.0845	2308.81	12.8921	0.283141	0.673973	0.492486	1.04998	0.000366099	43.749	3.16252e-10	9.64698e-08	57.5937	62.0447	63.3692	-0.13787	-0.0304718	0.90886	0.9791	17	9076944	9077027	84	+	967	1542	1338	861	1310	977	1515	850	1179	ENSRNOT00000061233
ENSRNOG00000004542	E011	116.774	0.949381	no	221.388	2.89947	142.593	1.39592	0.527461	0.327432	0.818934	0.680112	0.000328569	20.558	3.43475e-05	0.00347683	18.3653	21.789	20.2047	-0.137704	0.108912	0.908965	1.07841	6	132186615	132186737	123	+	100	150	131	69	121	78	192	98	150	ENSRNOT00000068595
ENSRNOG00000038686	E002	206.948	1.49962	no	892.458	2.38314	341.404	1.35552	0.231886	0.629264	0.606168	1.10631	0.000370668	19.6271	5.4706e-05	0.00518935	25.1899	27.6744	27.7109	-0.137606	-0.00190189	0.909026	0.998683	X	32708455	32708592	138	-	170	257	232	174	264	174	277	141	230	ENSRNOT00000065075
ENSRNOG00000046307	E001	500.36	0.421889	yes	500.36	1.92463	264.732	1.10289	1	0.219205	1.89006	0.382529	0.000193856	45.2052	1.52695e-10	4.877e-08	39.2612	41.6491	43.1857	-0.13745	-0.0522697	0.909124	0.964418	8	114213447	114214632	1186	-	436	736	623	352	579	439	678	344	487	ENSRNOT00000074595
ENSRNOG00000007031	E001	552.807	0.378375	yes	552.807	1.7855	251.214	1.10292	1	0.211916	2.20054	0.343067	0.000390944	30.7507	2.10171e-07	3.83458e-05	41.0196	42.9596	45.1173	-0.137366	-0.070698	0.909178	0.952177	6	102107774	102109234	1461	-	578	841	770	377	590	450	651	404	468	ENSRNOT00000009560
ENSRNOG00000039871	E004	196.93	2.31683	yes	340.391	2.81315	208.157	2.05145	0.578541	0.82357	0.946066	1.12936	0.000283345	22.3269	1.41831e-05	0.00163157	28.0555	25.1256	25.5024	0.137653	-0.0214731	1.10011	0.985226	15	16915027	16915111	85	-	165	261	221	143	226	148	320	152	204	ENSRNOT00000061214
ENSRNOG00000018042	E007	809.746	15.2782	no	1327.22	23.7492	890.644	10.14	0.610106	0.643314	0.909168	1.50673	6.43198e-05	64.0659	1.22535e-14	6.6533e-12	55.3676	50.477	50.2589	0.139663	0.00624771	1.10165	1.00434	1	171799103	171799155	53	-	711	1016	921	618	990	728	1137	607	773	ENSRNOT00000024290
ENSRNOG00000014183	E001	389.296	2.86247	yes	893.876	5.14317	670.948	4.34124	0.435514	0.556558	0.580218	0.659366	0.000411215	23.2497	8.94118e-06	0.00108852	38.7165	35.7483	35.0964	0.141627	0.026555	1.10315	1.01858	1	240497178	240497313	136	+	303	465	426	303	520	423	479	278	394	ENSRNOT00000019174
ENSRNOG00000021240	E010	178.832	1.15375	no	3121.88	2.55046	247.708	1.13368	0.0572834	0.452371	0.721946	1.01771	0.000655226	19.8717	4.84076e-05	0.00470702	26.6498	23.9195	24.1079	0.144619	-0.0113186	1.10544	0.992185	3	129995286	129995440	155	+	124	224	180	187	259	173	221	123	159	ENSRNOT00000028847
ENSRNOG00000006831	E008	330.458	2.27902	no	1269.45	43.605	519.847	6.17742	0.260315	0.0522652	0.635684	0.368928	0.000154377	40.0734	1.98693e-09	5.27811e-07	36.3632	31.6082	32.8804	0.145251	-0.0569314	1.10592	0.961307	8	7163279	7163423	145	+	289	431	390	316	438	319	356	208	296	ENSRNOT00000038313
ENSRNOG00000016423	E002	172.277	1.48515	no	4889.62	4.97153	627.878	2.1425	0.0352333	0.298731	0.27438	0.693186	0.00050702	24.6508	4.43755e-06	0.000591134	26.6801	22.9179	24.1145	0.145863	-0.0734222	1.10639	0.950381	16	71285922	71286037	116	+	135	200	202	161	246	165	240	111	142	ENSRNOT00000035347
ENSRNOG00000000891	E004	398.522	0.575068	no	398.522	2.09532	202.033	1.02993	1	0.274454	1.97256	0.558355	0.00046812	38.7746	3.80374e-09	9.50887e-07	39.3578	36.0176	35.5584	0.146459	0.0185141	1.10685	1.01292	12	6866522	6867214	693	+	334	443	446	321	539	344	551	309	396	ENSRNOT00000035992
ENSRNOG00000030245	E002	265.037	2.81954	no	748.908	3.99148	327.786	2.44026	0.353898	0.70639	0.808566	1.15543	0.000236756	26.9405	1.41239e-06	0.000214824	32.5713	28.771	29.4092	0.147333	-0.0316555	1.10752	0.978297	11	89909651	89909744	94	+	248	369	311	244	353	229	313	166	223	ENSRNOT00000046594
ENSRNOG00000046307	E003	222.727	1.46531	no	500.36	1.92463	264.732	1.10289	0.445134	0.761346	0.84133	1.3286	0.000243698	16.8215	0.000222467	0.0165289	29.0203	28.1262	26.1991	0.147546	0.102398	1.10768	1.07356	8	114215700	114215851	152	-	157	269	219	186	308	244	306	170	199	ENSRNOT00000074595
ENSRNOG00000019205	E016	567.721	0.844822	yes	567.721	5.3879	426.296	3.14985	1	0.1568	1.33175	0.26821	0.00180658	18.5478	9.38424e-05	0.00820247	46.8606	42.1577	42.2758	0.148542	-0.00403847	1.10845	0.997205	19	68353724	68354395	672	+	474	588	542	468	783	548	763	460	577	ENSRNOT00000026617
ENSRNOG00000030183	E014	592.379	9.40285	no	8365.69	29.0518	2294.61	17.0836	0.0708106	0.323658	0.258162	0.550402	0.000225539	35.5393	1.91749e-08	4.25304e-06	47.504	43.7265	42.6931	0.154043	0.0345029	1.11268	1.0242	8	99526046	99526108	63	+	449	726	681	402	648	434	914	513	732	ENSRNOT00000056704
ENSRNOG00000025704	E001	179.071	0.255451	yes	353.734	0.402427	266.402	0.328939	0.506231	0.634775	0.672182	0.77659	0.00162543	40.9892	1.25695e-09	3.48209e-07	27.2711	22.8322	24.4976	0.154732	-0.101571	1.11322	0.932017	13	52529467	52530167	701	+	148	184	186	128	193	150	297	154	211	ENSRNOT00000030476
ENSRNOG00000006759	E001	688.57	1.44052	yes	688.57	2.04154	62.8034	0.335364	1	0.705608	10.9639	4.2954	0.00206215	43.8769	2.96654e-10	9.09e-08	50.2674	44.4537	45.1352	0.15537	-0.02195	1.11371	0.984901	7	11086846	11087323	478	-	615	913	838	722	1224	903	506	257	394	ENSRNOT00000008882
ENSRNOG00000019369	E001	287.126	0.152808	yes	287.126	2.01011	205.643	1.16087	1	0.0760199	1.39623	0.131632	0.000278268	46.9306	6.44394e-11	2.18135e-08	34.0578	29.5198	30.5666	0.156031	-0.0502734	1.11422	0.965753	1	205093520	205095398	1879	-	229	347	296	278	427	302	337	193	235	ENSRNOT00000026231
ENSRNOG00000032394	E001	294.966	1.94056	yes	381.507	2.70573	148.248	0.996609	0.773159	0.717207	1.98967	1.94717	0.000276356	27.2267	1.22406e-06	0.000189896	33.1872	32.1989	29.7751	0.156522	0.112904	1.1146	1.0814	7	130029367	130029518	152	-	215	342	269	284	459	343	350	188	266	ENSRNOT00000040541
ENSRNOG00000013147	E035	259.579	1.75391	no	1581.44	10.8051	239.885	2.06798	0.164141	0.162322	1.0821	0.848129	0.000802919	15.1438	0.000514726	0.0321835	31.8588	29.633	28.5699	0.157194	0.0527088	1.11512	1.03721	16	6112545	6112692	148	-	203	359	335	216	300	249	340	178	233	c("ENSRNOT00000045459", "ENSRNOT00000043180", "ENSRNOT00000047737", "ENSRNOT00000051371", "ENSRNOT00000040759", "ENSRNOT00000048459", "ENSRNOT00000017975", "ENSRNOT00000049531")
ENSRNOG00000028359	E022	338.257	2.0377	no	4319.74	6.35545	476.982	2.96189	0.0783051	0.320622	0.709162	0.687972	0.000142299	27.8886	8.79152e-07	0.000140896	35.5588	34.7176	31.8819	0.157472	0.122931	1.11533	1.08895	4	181300104	181300269	166	-	300	403	364	261	386	297	485	269	351	ENSRNOT00000036155
ENSRNOG00000018730	E007	379.361	1.27731	no	729.209	2.10241	287.289	1.33586	0.520236	0.607546	1.32049	0.956174	0.000119969	60.5843	6.98682e-14	3.46136e-11	39.5571	33.5528	35.4661	0.157497	-0.080008	1.11535	0.946052	1	81915374	81915670	297	-	316	516	465	329	507	321	475	264	333	ENSRNOT00000025388
ENSRNOG00000023202	E001	223.525	4.56173	yes	729.562	5.19617	403.566	3.14088	0.306382	0.877902	0.553874	1.45237	0.000198718	17.2674	0.000178004	0.0137601	29.5479	27.4281	26.4754	0.158402	0.0509996	1.11605	1.03598	7	66793656	66793704	49	+	178	270	245	196	311	221	287	170	184	ENSRNOT00000031191
ENSRNOG00000016135	E004	205.668	1.27744	no	344.124	1.44949	160.824	0.912817	0.597658	0.881305	1.27884	1.39945	0.000234519	25.0954	3.55303e-06	0.000485211	28.3271	25.1807	25.3675	0.159204	-0.0106658	1.11667	0.992634	17	31107795	31107955	161	-	143	212	204	242	345	257	210	98	177	ENSRNOT00000021660
ENSRNOG00000026319	E001	294.359	0.544101	yes	1024.11	2.38044	221.919	1.13075	0.287429	0.228572	1.32642	0.481184	0.000559448	22.33	1.41615e-05	0.00163047	33.9352	30.5896	30.3594	0.160637	0.010896	1.11778	1.00758	4	27098572	27099112	541	-	281	412	390	259	380	314	307	178	199	ENSRNOT00000010118
ENSRNOG00000021240	E006	157.07	0.929407	no	3121.88	2.55046	247.708	1.13368	0.0503125	0.364408	0.634092	0.819817	0.00265706	18.7987	8.27759e-05	0.00738255	25.3763	21.7008	22.6786	0.162151	-0.063581	1.11895	0.956886	3	129980772	129980940	169	+	128	165	172	152	221	186	189	110	114	ENSRNOT00000028847
ENSRNOG00000046741	E037	244.889	2.00729	no	989.236	47.7027	456.246	4.98468	0.247554	0.0420791	0.536748	0.402691	0.000154974	17.5089	0.000157759	0.0124577	30.6242	29.0879	27.3608	0.162558	0.0883079	1.11927	1.06312	6	39785770	39785891	122	+	177	266	233	191	318	210	365	213	284	c("ENSRNOT00000074150", "ENSRNOT00000073870")
ENSRNOG00000029667	E008	149.521	1.94183	no	203.624	2.33553	140.776	1.49288	0.734299	0.831431	1.06212	1.30073	0.000278898	14.4274	0.000736423	0.0423937	24.3237	22.1816	21.7083	0.164114	0.0311193	1.12048	1.0218	17	51713190	51713266	77	+	120	162	150	135	234	172	175	88	143	ENSRNOT00000040743
ENSRNOG00000001004	E045	220.418	0.966745	no	1243.58	4.9084	274.139	1.77346	0.177245	0.196958	0.804036	0.54512	0.000182899	50.8153	9.23822e-12	3.51267e-09	30.6841	25.105	27.3819	0.164268	-0.125248	1.1206	0.916846	12	38907104	38907331	228	+	190	271	250	186	320	210	274	154	186	ENSRNOT00000001334
ENSRNOG00000018042	E008	583.774	1.96557	yes	1327.22	23.7492	890.644	10.14	0.439847	0.0827634	0.655451	0.193843	9.79613e-05	58.7795	1.72264e-13	8.3541e-11	47.7977	42.9802	42.6279	0.165144	0.0118756	1.12128	1.00827	1	171807523	171807819	297	-	509	715	654	459	727	528	802	456	541	ENSRNOT00000024290
ENSRNOG00000018730	E006	219.186	1.85751	no	729.209	2.10241	287.289	1.33586	0.30058	0.883514	0.762946	1.3905	0.00190278	19.9074	4.75506e-05	0.00462699	30.2579	25.654	26.9532	0.166855	-0.0712698	1.12261	0.9518	1	81912986	81913103	118	-	211	300	228	194	305	171	263	144	213	ENSRNOT00000025388
ENSRNOG00000021240	E018	172.56	0.737435	no	3121.88	2.55046	247.708	1.13368	0.0552743	0.289138	0.696624	0.650481	0.000222816	24.9962	3.73378e-06	0.000507341	26.2776	23.5658	23.3855	0.168218	0.0110775	1.12367	1.00771	3	130015372	130015605	234	+	127	191	178	172	263	167	206	126	156	ENSRNOT00000028847
ENSRNOG00000002277	E057	113.489	1.99103	no	460.34	65.586	107.69	1.91667	0.246532	0.0303575	1.05384	1.03879	0.00033517	14.6771	0.000649976	0.0387312	21.6821	18.832	19.2892	0.168714	-0.0346085	1.12406	0.976297	10	48508154	48508210	57	-	110	139	140	94	151	106	145	72	95	c("ENSRNOT00000057682", "ENSRNOT00000057681", "ENSRNOT00000057680", "ENSRNOT00000003120")
ENSRNOG00000011076	E009	1605.21	0.257617	no	1605.21	36.1453	128.466	1.58878	1	0.00712727	12.4952	0.162147	0.000133717	273.761	3.57811e-60	2.20774e-56	78.16	66.4392	69.5056	0.169301	-0.0650936	1.12451	0.955883	2	250594004	250600234	6231	-	1582	2252	2188	1324	1991	1341	1835	1016	1375	c("ENSRNOT00000055615", "ENSRNOT00000015386", "ENSRNOT00000037255")
ENSRNOG00000018730	E005	236.417	1.58669	no	729.209	2.10241	287.289	1.33586	0.324209	0.7547	0.822922	1.18777	0.000182672	55.3877	9.39089e-13	4.03401e-10	31.8548	25.8811	28.3147	0.169961	-0.12965	1.12503	0.914053	1	81911898	81912046	149	-	211	335	273	220	323	199	274	149	209	ENSRNOT00000025388
ENSRNOG00000017321	E008	858.122	0.940924	yes	858.122	3.35694	218.502	1.46781	1	0.280292	3.9273	0.64104	0.00057988	82.1511	1.44918e-18	1.17092e-15	55.5651	52.544	49.3882	0.170013	0.08936	1.12507	1.0639	1	285785666	285786577	912	+	648	940	926	453	804	542	1569	905	1162	ENSRNOT00000023309
ENSRNOG00000011285	E001	182.677	0.435984	yes	300.848	0.557127	180.133	0.452561	0.607208	0.782559	1.01413	0.963372	0.000495597	57.6478	3.03345e-13	1.41989e-10	27.996	22.9138	24.858	0.17151	-0.117496	1.12624	0.921786	6	120299219	120299637	419	-	173	221	224	143	224	141	245	136	183	ENSRNOT00000015046
ENSRNOG00000030317	E024	279.812	3.68173	no	799.546	7.05479	237.688	2.21534	0.349963	0.521877	1.17722	1.66193	0.000225749	22.674	1.19236e-05	0.00140255	32.8764	31.1274	29.1898	0.171586	0.0927208	1.1263	1.06638	5	169630238	169630313	76	-	221	316	301	243	380	286	350	188	294	ENSRNOT00000030302
ENSRNOG00000047137	E006	124.478	0.864433	no	2001.27	3.3246	302.427	1.99862	0.0621997	0.260011	0.411598	0.432515	0.000360572	15.4477	0.00044215	0.0287446	22.7701	19.8578	20.2007	0.172736	-0.0246977	1.12719	0.983027	2	53020343	53020486	144	-	78	159	136	96	147	109	202	97	139	c("ENSRNOT00000075196", "ENSRNOT00000071565")
ENSRNOG00000023577	E004	476.832	5.67658	no	1535.88	16.3289	293.592	2.63575	0.310461	0.34764	1.62413	2.15368	0.000103633	71.1643	3.52257e-16	2.33251e-13	43.713	37.997	38.7539	0.173722	-0.0284563	1.12796	0.980469	9	94175364	94175447	84	+	384	592	540	442	741	507	489	298	408	c("ENSRNOT00000076099", "ENSRNOT00000064965")
ENSRNOG00000038140	E019	495.476	2.96692	no	1541.79	3.41007	457.029	2.17447	0.321365	0.870049	1.08412	1.36444	8.93429e-05	64.6551	9.12713e-15	5.01597e-12	44.4422	37.7948	39.3087	0.177082	-0.0566603	1.1306	0.961487	14	82846122	82846288	167	-	442	637	619	266	417	281	909	445	619	ENSRNOT00000021952
ENSRNOG00000002181	E002	198.049	0.284145	no	198.049	0.560444	55.1969	0.316171	1	0.507001	3.58805	0.898708	0.00125878	17.4744	0.0001605	0.01263	28.363	25.6272	25.0791	0.177524	0.0311911	1.13094	1.02186	14	10396533	10397229	697	+	153	230	232	150	271	182	304	149	177	ENSRNOT00000002974
ENSRNOG00000007926	E003	138.384	2.232	no	256.074	2.8742	114.228	1.83166	0.540407	0.776567	1.21148	1.21857	0.00186701	22.9429	1.04234e-05	0.00124552	24.364	20.1406	21.534	0.178133	-0.0965115	1.13142	0.935292	8	67820973	67821034	62	-	94	181	140	132	211	158	174	76	123	c("ENSRNOT00000051558", "ENSRNOT00000010991")
ENSRNOG00000006180	E013	816.531	3.62903	no	11124.6	9.51878	1426.43	6.06794	0.0733987	0.381249	0.572429	0.598066	0.000548143	45.1327	1.58329e-10	5.02522e-08	55.1304	52.5818	48.6811	0.179487	0.111201	1.13248	1.08013	6	43628139	43628363	225	+	611	934	886	725	1109	744	1043	662	794	ENSRNOT00000008359
ENSRNOG00000018220	E020	78.0365	0.147517	no	843.587	6.65394	259.076	1.99399	0.0925056	0.0221699	0.301211	0.073981	0.000439938	14.606	0.000673503	0.039732	17.8379	14.9568	15.7367	0.180817	-0.0733302	1.13353	0.950442	2	219369848	219370376	529	-	72	99	102	77	126	94	61	41	46	ENSRNOT00000024900
ENSRNOG00000015514	E011	438.373	3.17661	yes	15228.9	39.7975	4517.24	26.7437	0.0287856	0.0798194	0.0970444	0.11878	0.000635402	34.7098	2.90306e-08	6.28502e-06	41.4804	37.5003	36.5285	0.183404	0.037879	1.13556	1.0266	4	243491437	243491574	138	-	314	447	416	454	660	505	588	262	394	ENSRNOT00000021193
ENSRNOG00000007472	E001	211.825	0.756516	yes	2850.16	4.5133	516.036	2.30718	0.0743202	0.167619	0.410484	0.327897	0.00257478	16.2091	0.000302167	0.0213631	29.5791	25.5206	25.9938	0.186411	-0.0265041	1.13793	0.981797	4	208315965	208316244	280	+	192	307	225	187	306	242	237	109	163	ENSRNOT00000066723
ENSRNOG00000001074	E002	258.602	0.496357	no	289.029	1.09316	104.171	0.680515	0.894726	0.454056	2.48247	0.729385	0.000616814	21.7669	1.87663e-05	0.00206986	32.1361	29.4549	28.1626	0.190415	0.064728	1.14109	1.04589	12	39583321	39583841	521	+	207	296	279	190	317	194	424	223	272	ENSRNOT00000049985
ENSRNOG00000011658	E004	283.259	1.22623	no	501.035	4.78712	242.36	1.44168	0.565348	0.256152	1.16875	0.850554	0.000160115	34.2325	3.68562e-08	7.82939e-06	32.7145	30.306	28.6664	0.190569	0.080239	1.14121	1.05719	9	50531178	50531408	231	-	148	229	213	314	456	352	370	214	281	ENSRNOT00000015600
ENSRNOG00000002277	E061	122.714	0.895721	no	460.34	65.586	107.69	1.91667	0.266572	0.0136572	1.13951	0.467332	0.000306802	17.2042	0.000183715	0.0141132	22.6636	19.7732	19.8426	0.191778	-0.00505097	1.14217	0.996505	10	48537754	48537890	137	-	105	157	150	101	177	106	144	82	118	c("ENSRNOT00000057682", "ENSRNOT00000057680", "ENSRNOT00000003120")
ENSRNOG00000021240	E017	130.691	0.702638	no	3121.88	2.55046	247.708	1.13368	0.0418628	0.275495	0.527599	0.619788	0.000699567	17.6741	0.000145249	0.0117453	22.8022	21.1557	19.8707	0.19853	0.0904069	1.14753	1.06467	3	130014684	130014869	186	+	93	142	122	123	201	128	152	91	149	ENSRNOT00000028847
ENSRNOG00000023577	E003	300.776	4.62733	no	1535.88	16.3289	293.592	2.63575	0.195833	0.283383	1.02447	1.7556	0.000140707	54.5084	1.45766e-12	6.10701e-10	35.2777	30.2763	30.7203	0.199566	-0.0210028	1.14835	0.985547	9	94154331	94154395	65	+	240	372	330	275	471	340	321	183	247	c("ENSRNOT00000076099", "ENSRNOT00000064965")
ENSRNOG00000008919	E019	174.582	1.08436	no	242.011	2.19658	94.7534	0.680461	0.721379	0.493658	1.84248	1.59356	0.000333738	21.7664	1.87707e-05	0.00206986	26.6067	23.3837	23.1645	0.199875	0.0135859	1.1486	1.00946	8	119783539	119783699	161	-	136	202	186	200	276	206	190	82	132	c("ENSRNOT00000042854", "ENSRNOT00000037199")
ENSRNOG00000038140	E020	438.726	2.69157	no	1541.79	3.41007	457.029	2.17447	0.284557	0.789302	0.959952	1.23781	8.68956e-05	51.2982	7.25681e-12	2.80644e-09	41.7809	36.0617	36.3562	0.200642	-0.0117349	1.14921	0.991899	14	82852829	82852991	163	-	381	547	518	246	359	243	808	419	564	ENSRNOT00000021952
ENSRNOG00000011624	E012	167.953	1.74951	no	1509.36	4.06297	205.703	1.22674	0.111274	0.430598	0.816483	1.42614	0.00020824	21.5159	2.12759e-05	0.00230421	26.1423	23.5891	22.7256	0.20207	0.0538051	1.15035	1.038	3	180329032	180329127	96	-	132	194	176	130	199	141	257	146	175	c("ENSRNOT00000049961", "ENSRNOT00000051170", "ENSRNOT00000045508")
ENSRNOG00000023577	E002	206.145	5.02792	yes	1535.88	16.3289	293.592	2.63575	0.134219	0.307916	0.702147	1.90758	0.000178062	42.2722	6.61781e-10	1.90322e-07	29.4878	24.8959	25.6125	0.203269	-0.0409418	1.1513	0.97202	9	94147597	94147637	41	+	167	256	228	206	326	221	231	117	157	c("ENSRNOT00000076099", "ENSRNOT00000064965")
ENSRNOG00000002044	E003	157.274	1.20057	no	287.056	1.84061	209.03	1.27982	0.547886	0.652267	0.7524	0.938077	0.00177314	14.7178	0.0006369	0.0381501	24.6356	23.3282	21.3908	0.203753	0.125085	1.15169	1.09057	11	65021933	65022063	131	+	95	139	134	169	275	196	211	80	156	ENSRNOT00000002797
ENSRNOG00000004925	E012	241.32	1.43643	no	637.332	6.35167	279.674	2.31501	0.378641	0.22615	0.862862	0.620486	0.000190588	43.2645	4.02929e-10	1.21544e-07	31.947	27.2059	27.736	0.203917	-0.0278403	1.15182	0.980888	7	51444392	51444559	168	-	171	272	264	199	331	238	325	186	244	c("ENSRNOT00000006773", "ENSRNOT00000041473")
ENSRNOG00000038140	E021	981.787	1.82828	yes	1541.79	3.41007	457.029	2.17447	0.636785	0.536142	2.14819	0.840794	0.000546769	76.18	2.86899e-17	2.07152e-14	61.232	53.4457	53.1202	0.205025	0.00881316	1.15271	1.00613	14	82855261	82855797	537	-	837	1210	1131	515	783	596	1880	980	1207	ENSRNOT00000021952
ENSRNOG00000033663	E004	204.354	2.10675	no	308.07	2.88557	173.642	1.4713	0.663338	0.730097	1.17687	1.43189	0.000290952	29.6464	3.65055e-07	6.40229e-05	28.6508	25.5218	24.814	0.207423	0.0405728	1.15462	1.02852	10	39224236	39224332	97	+	200	297	281	185	261	206	175	117	161	ENSRNOT00000042144
ENSRNOG00000019340	E003	96.2627	0.579896	no	911.079	1.19039	113.137	0.621719	0.105658	0.48715	0.850852	0.93273	0.000836426	16.2196	0.000300579	0.021284	20.2051	17.3128	17.4731	0.209584	-0.0133002	1.15635	0.990823	3	157873370	157873535	166	+	80	141	102	98	124	97	113	57	78	c("ENSRNOT00000026149", "ENSRNOT00000055251", "ENSRNOT00000070959")
ENSRNOG00000002277	E059	167.092	0.913071	no	460.34	65.586	107.69	1.91667	0.362975	0.0139217	1.5516	0.476384	0.00047387	21.9116	1.74562e-05	0.00195186	26.3096	23.6851	22.6677	0.214946	0.0633375	1.16066	1.04488	10	48523703	48523885	183	-	135	200	204	140	217	162	239	114	143	c("ENSRNOT00000057682", "ENSRNOT00000057681", "ENSRNOT00000057680", "ENSRNOT00000003120")
ENSRNOG00000033663	E005	221.276	1.45577	no	308.07	2.88557	173.642	1.4713	0.718267	0.504499	1.27433	0.98944	0.00215937	19.5921	5.56711e-05	0.00526617	29.857	26.6322	25.7168	0.215359	0.0504592	1.16099	1.03559	10	39224710	39224861	152	+	236	299	298	210	283	214	195	121	176	ENSRNOT00000042144
ENSRNOG00000017251	E015	286.892	1.02829	no	942.097	14.4349	503.615	5.61176	0.304525	0.0712363	0.569666	0.183238	0.00101845	28.4182	6.74637e-07	0.000111543	33.875	31.3024	29.1396	0.217241	0.103293	1.16251	1.07422	18	29309024	29309302	279	+	198	319	311	284	392	303	376	193	269	ENSRNOT00000043271
ENSRNOG00000025235	E006	2370.24	11.676	no	5335.25	21.7903	2347.88	11.2169	0.444259	0.535836	1.00952	1.04093	4.2954e-05	496.159	1.82172e-108	2.24805e-104	88.9799	76.1233	76.2553	0.222642	-0.00250006	1.16687	0.998269	12	13892091	13892293	203	+	3178	4595	4397	1890	2958	2140	1372	748	980	ENSRNOT00000039149
ENSRNOG00000002277	E058	157.269	1.37955	no	460.34	65.586	107.69	1.91667	0.341636	0.0210342	1.46038	0.719764	0.000301052	25.072	3.59489e-06	0.000489941	25.6775	22.6053	21.9972	0.223185	0.0393444	1.16731	1.02765	10	48516459	48516572	114	-	143	182	182	137	204	153	210	106	135	c("ENSRNOT00000057682", "ENSRNOT00000057681", "ENSRNOT00000057680", "ENSRNOT00000003120")
ENSRNOG00000016870	E002	622.147	3.63828	no	683.279	4.24401	431.1	2.91269	0.910531	0.857274	1.44316	1.24911	0.000152611	94.6859	2.74931e-21	2.87076e-18	50.0271	44.8733	42.8218	0.224366	0.0675148	1.16826	1.04791	3	167532771	167532941	171	+	493	751	672	499	745	587	881	459	665	ENSRNOT00000023202
ENSRNOG00000002277	E062	120.385	0.676323	no	460.34	65.586	107.69	1.91667	0.261514	0.010312	1.11789	0.352864	0.000304046	23.6939	7.16041e-06	0.000893977	22.7822	19.3985	19.4811	0.22583	-0.00612972	1.16945	0.99576	10	48539813	48539990	178	-	103	155	139	103	174	111	138	77	116	c("ENSRNOT00000057682", "ENSRNOT00000057681", "ENSRNOT00000057680", "ENSRNOT00000003120")
ENSRNOG00000000894	E010	133.325	0.701709	no	188.928	4.52695	53.8802	0.419883	0.705689	0.155007	2.47447	1.6712	0.000294561	23.9705	6.23546e-06	0.000790308	23.7313	20.354	20.2671	0.227651	0.00617535	1.17093	1.00429	12	7708702	7708891	190	-	117	174	162	129	176	142	140	83	103	c("ENSRNOT00000076483", "ENSRNOT00000041365")
ENSRNOG00000030245	E001	119.761	0.640432	yes	748.908	3.99148	327.786	2.44026	0.159914	0.16045	0.365363	0.262445	0.00259328	18.1369	0.000115244	0.00970447	22.804	19.0533	19.47	0.228036	-0.0312131	1.17124	0.978597	11	89887931	89888117	187	+	102	158	143	136	159	104	145	67	94	ENSRNOT00000046594
ENSRNOG00000000894	E013	129.879	0.854467	no	188.928	4.52695	53.8802	0.419883	0.687451	0.188751	2.41051	2.03501	0.000307224	22.9179	1.05544e-05	0.00125675	23.3874	20.1385	19.9535	0.229086	0.0133151	1.17209	1.00927	12	7710096	7710247	152	-	112	169	158	133	173	128	133	85	101	c("ENSRNOT00000076483", "ENSRNOT00000041365")
ENSRNOG00000012207	E095	124.978	0.269932	no	500.406	3.51091	153.186	0.96708	0.249754	0.0768836	0.81586	0.27912	0.0029363	19.0434	7.32451e-05	0.00669078	23.6286	19.3774	20.1349	0.230834	-0.055324	1.17351	0.962378	9	37733273	37733735	463	-	102	163	163	114	151	115	190	72	101	c("ENSRNOT00000060007", "ENSRNOT00000044452", "ENSRNOT00000016538", "ENSRNOT00000046621", "ENSRNOT00000017235")
ENSRNOG00000038140	E016	184.349	1.54915	no	1541.79	3.41007	457.029	2.17447	0.119568	0.454287	0.403363	0.712427	0.000352752	26.983	1.38266e-06	0.00021112	27.796	23.4168	23.675	0.231513	-0.0158215	1.17407	0.989093	14	82835752	82835870	119	-	151	227	226	121	155	92	341	180	223	ENSRNOT00000021952
ENSRNOG00000003707	E039	83.499	0.518627	yes	294.814	25.6493	79.1757	1.42578	0.283226	0.0202199	1.0546	0.363749	0.000951411	14.0142	0.000905444	0.0499016	18.8031	16.6535	15.9944	0.233403	0.0582656	1.1756	1.04121	X	72165130	72165290	161	-	54	117	107	73	126	80	88	57	76	c("ENSRNOT00000076004", "ENSRNOT00000076709", "ENSRNOT00000076008", "ENSRNOT00000076042", "ENSRNOT00000004972")
ENSRNOG00000020804	E028	144.702	0.394284	yes	1554.85	25.8204	983.982	9.62308	0.0930651	0.0152703	0.147058	0.0409728	0.000297548	27.0371	1.34575e-06	0.000206413	24.6485	21.2696	20.9563	0.234117	0.0214102	1.17619	1.01495	8	117674647	117675013	367	+	107	135	122	143	212	147	191	106	159	ENSRNOT00000064140
ENSRNOG00000017251	E016	257.204	2.54658	no	942.097	14.4349	503.615	5.61176	0.273012	0.176418	0.510716	0.453792	0.000174057	47.5507	4.72602e-11	1.63238e-08	32.7523	28.8468	27.822	0.235373	0.0521848	1.17721	1.03683	18	29310700	29310800	101	+	179	303	271	240	385	291	319	170	220	ENSRNOT00000043271
ENSRNOG00000038140	E018	1014.92	2.10128	no	1541.79	3.41007	457.029	2.17447	0.658274	0.616199	2.22069	0.966341	8.10467e-05	161.293	9.45475e-36	2.42154e-32	63.2037	54.2573	53.6744	0.235777	0.015584	1.17754	1.01086	14	82845051	82845533	483	-	819	1224	1209	552	882	596	1884	954	1353	ENSRNOT00000021952
ENSRNOG00000036841	E005	87.0595	0.870595	no	1204.34	9.60647	713.843	4.16543	0.0722883	0.0906259	0.121959	0.209005	0.000470424	16.0649	0.000324747	0.0226178	19.0138	16.8211	16.1467	0.235805	0.0590296	1.17756	1.04176	7	142622720	142622819	100	-	82	123	130	84	127	83	88	39	58	ENSRNOT00000055289
ENSRNOG00000003707	E038	230.952	0.439908	yes	294.814	25.6493	79.1757	1.42578	0.783381	0.0171509	2.91695	0.308538	0.000481097	38.2031	5.06184e-09	1.24136e-06	30.5731	28.3065	25.9408	0.237041	0.125911	1.17857	1.0912	X	72164605	72165129	525	-	163	288	286	217	303	225	267	175	203	c("ENSRNOT00000076004", "ENSRNOT00000076709", "ENSRNOT00000076008", "ENSRNOT00000004972")
ENSRNOG00000005908	E013	165.241	0.786863	no	880.021	4.57229	301.538	2.05079	0.18777	0.172094	0.547994	0.383687	0.000280098	38.8609	3.64303e-09	9.1747e-07	26.6393	22.5228	22.5792	0.238563	-0.0036082	1.17982	0.997502	4	21826484	21826693	210	+	116	208	183	172	262	173	168	94	152	ENSRNOT00000044810
ENSRNOG00000025235	E004	2685.08	16.0783	no	5335.25	21.7903	2347.88	11.2169	0.503272	0.737866	1.14362	1.4334	3.27938e-05	787.24	1.12992e-171	3.83447e-167	95.2229	79.1382	80.2854	0.246171	-0.0207625	1.18605	0.985712	12	13887476	13887642	167	+	3513	5193	4956	2268	3463	2453	1514	780	1088	ENSRNOT00000039149
ENSRNOG00000020254	E018	82.5174	0.408502	no	280.156	0.951232	57.6583	0.32074	0.294541	0.429445	1.43115	1.27362	0.0037532	23.1398	9.44606e-06	0.0011418	19.4861	15.1593	16.4261	0.246452	-0.115792	1.18629	0.922876	9	98259119	98259320	202	-	54	113	85	80	130	95	88	44	78	ENSRNOT00000027506
ENSRNOG00000000894	E009	113.36	0.755736	no	188.928	4.52695	53.8802	0.419883	0.600018	0.166942	2.10394	1.79987	0.000308318	34.7721	2.81403e-08	6.102e-06	22.5154	17.9446	18.9553	0.24831	-0.0790507	1.18781	0.94668	12	7704095	7704244	150	-	90	152	154	119	164	119	113	60	80	c("ENSRNOT00000076483", "ENSRNOT00000041365")
ENSRNOG00000038140	E017	426.56	2.94179	no	1541.79	3.41007	457.029	2.17447	0.276666	0.862678	0.933331	1.35288	0.000139361	67.5871	2.10696e-15	1.24893e-12	41.9967	35.7596	35.2964	0.250755	0.0188098	1.18983	1.01312	14	82839278	82839422	145	-	346	513	502	255	359	243	792	384	585	ENSRNOT00000021952
ENSRNOG00000025235	E003	2353.34	14.7084	no	5335.25	21.7903	2347.88	11.2169	0.441092	0.674995	1.00232	1.31127	3.0041e-05	693.171	3.01833e-151	6.82861e-147	89.9847	74.9413	75.5402	0.252435	-0.0114846	1.19122	0.992071	12	13886141	13886300	160	+	3081	4563	4276	1960	3006	2205	1318	707	969	ENSRNOT00000039149
ENSRNOG00000003545	E011	93.9973	0.626649	no	443.708	5.61915	333.902	3.1861	0.211845	0.11152	0.281512	0.196682	0.000593245	23.8667	6.56765e-06	0.000827773	20.4083	17.1075	17.0229	0.261677	0.00715237	1.19887	1.00497	13	65588364	65588513	150	+	73	111	79	79	148	105	131	62	84	ENSRNOT00000004881
ENSRNOG00000048394	E005	108.958	1.22425	no	219.405	3.00945	77.92	0.830568	0.496608	0.406803	1.39834	1.47399	0.000412098	28.1961	7.53854e-07	0.000122405	21.209	19.1506	17.6905	0.261703	0.114418	1.19889	1.08254	8	21452912	21453000	89	-	81	100	103	101	147	117	141	92	108	ENSRNOT00000071010
ENSRNOG00000012207	E080	84.8577	0.5206	no	500.406	3.51091	153.186	0.96708	0.169578	0.14828	0.553952	0.538321	0.00505635	19.7801	5.06769e-05	0.00489263	19.9819	15.2668	16.609	0.266723	-0.121572	1.20307	0.919185	9	37722400	37722562	163	-	76	120	94	80	119	73	81	50	90	c("ENSRNOT00000060007", "ENSRNOT00000044452", "ENSRNOT00000016538", "ENSRNOT00000046621", "ENSRNOT00000017235")
ENSRNOG00000007472	E002	508.031	2.71674	no	2850.16	4.5133	516.036	2.30718	0.178246	0.60194	0.984486	1.17752	0.000600142	115.457	8.4887e-26	1.28031e-22	46.952	37.91	39.0122	0.26726	-0.0413471	1.20352	0.971747	4	208347797	208347983	187	+	458	623	575	513	811	579	532	249	358	ENSRNOT00000066723
ENSRNOG00000019175	E002	250.993	0.590572	no	689.705	1.14461	155.746	0.713075	0.363914	0.515958	1.61155	0.828205	0.00210647	28.8881	5.33362e-07	9.005e-05	32.4446	29.1923	26.9138	0.269631	0.117242	1.2055	1.08466	17	1322785	1323209	425	+	225	297	334	200	268	228	356	189	222	c("ENSRNOT00000035471", "ENSRNOT00000025965")
ENSRNOG00000033663	E003	170.008	1.70008	no	308.07	2.88557	173.642	1.4713	0.55185	0.589168	0.979075	1.1555	0.000264152	43.0091	4.57818e-10	1.36284e-07	26.8142	23.513	22.1405	0.276311	0.0867723	1.21109	1.06199	10	39223466	39223565	100	+	151	247	220	152	227	191	159	94	131	ENSRNOT00000042144
ENSRNOG00000016870	E001	234.812	0.17735	yes	683.279	4.24401	431.1	2.91269	0.343654	0.0417883	0.544681	0.0608888	0.000311334	48.0854	3.61732e-11	1.27539e-08	31.4561	28.1465	25.9319	0.27861	0.118228	1.21303	1.0854	3	167528503	167529826	1324	+	198	265	223	179	308	216	322	193	254	ENSRNOT00000023202
ENSRNOG00000025235	E002	2337.72	7.63961	no	5335.25	21.7903	2347.88	11.2169	0.438165	0.350597	0.995672	0.681082	8.06328e-05	647.53	2.4589e-141	4.17224e-137	90.3034	77.1316	74.3918	0.279637	0.0521778	1.21389	1.03683	12	13882361	13882666	306	+	2976	4483	4062	1951	3148	2137	1411	780	1001	ENSRNOT00000039149
ENSRNOG00000029370	E008	221.06	1.34793	no	300.486	2.91121	173.809	1.29048	0.735675	0.463013	1.27186	1.04451	0.000197833	69.1293	9.74446e-16	6.06762e-13	31.3791	25.6144	25.8431	0.280026	-0.0128242	1.21422	0.99115	18	1979069	1979232	164	-	157	221	199	202	358	232	280	165	218	ENSRNOT00000041878
ENSRNOG00000015158	E042	133.911	0.778551	yes	382.695	1.64439	95.1506	0.733465	0.349915	0.473459	1.40736	1.06147	0.00148047	24.0987	5.84845e-06	0.000752438	23.6974	21.257	19.5074	0.28071	0.123915	1.21479	1.08969	9	70656476	70656647	172	-	100	151	140	127	190	166	141	86	124	c("ENSRNOT00000020447", "ENSRNOT00000058045")
ENSRNOG00000000894	E008	91.7952	0.927225	no	188.928	4.52695	53.8802	0.419883	0.485873	0.204823	1.70369	2.20829	0.000460512	32.2101	1.01314e-07	1.96749e-05	20.3909	16.0511	16.785	0.280747	-0.0645014	1.21482	0.956276	12	7703093	7703191	99	-	74	121	115	101	130	98	83	59	60	c("ENSRNOT00000076483", "ENSRNOT00000041365")
ENSRNOG00000029370	E007	233.031	1.27339	no	300.486	2.91121	173.809	1.29048	0.775511	0.43741	1.34073	0.986755	0.000199309	65.8386	5.05053e-15	2.88056e-12	32.0494	26.6931	26.3459	0.282717	0.0188866	1.21648	1.01318	18	1975529	1975711	183	-	160	222	218	199	375	253	313	175	233	ENSRNOT00000041878
ENSRNOG00000033663	E002	136.073	1.06307	no	308.07	2.88557	173.642	1.4713	0.441695	0.368409	0.783641	0.722537	0.000274873	35.7201	1.7518e-08	3.90467e-06	24.0638	21.1497	19.7754	0.283155	0.0969318	1.21685	1.0695	10	39215364	39215491	128	+	121	194	177	114	194	150	127	81	102	ENSRNOT00000042144
ENSRNOG00000036841	E006	79.1133	1.83984	yes	1204.34	9.60647	713.843	4.16543	0.0656903	0.191521	0.110827	0.441694	0.000444636	26.3426	1.90448e-06	0.00027948	18.7253	15.2048	15.3588	0.28592	-0.0145429	1.21919	0.98997	7	142622962	142623004	43	-	72	118	113	79	117	89	73	30	48	ENSRNOT00000055289
ENSRNOG00000000894	E014	154.025	0.950773	no	188.928	4.52695	53.8802	0.419883	0.815257	0.210025	2.85866	2.26438	0.00054918	35.2816	2.18118e-08	4.76778e-06	25.8378	22.4269	21.1626	0.28797	0.0837156	1.22092	1.05974	12	7712633	7712794	162	-	135	178	181	168	222	141	189	90	118	c("ENSRNOT00000076483", "ENSRNOT00000041365")
ENSRNOG00000025235	E001	514.968	2.52435	yes	5335.25	21.7903	2347.88	11.2169	0.0965217	0.115847	0.219333	0.225049	0.00131981	63.2305	1.86068e-14	9.94389e-12	44.7817	37.9717	36.6334	0.289752	0.0517661	1.22243	1.03653	12	13876610	13876813	204	+	634	1040	903	454	675	446	336	141	234	ENSRNOT00000039149
ENSRNOG00000029370	E009	111.278	0.534992	yes	300.486	2.91121	173.809	1.29048	0.370327	0.18377	0.640235	0.414567	0.000335541	34.2269	3.69594e-08	7.83904e-06	22.4379	18.24	18.2859	0.295211	-0.00362088	1.22706	0.997493	18	1979598	1979805	208	-	74	111	102	105	180	116	140	86	108	ENSRNOT00000041878
ENSRNOG00000021669	E015	167.265	0.929249	no	699.865	2.46697	234.303	1.40468	0.238996	0.376676	0.713881	0.66154	0.00250636	24.3656	5.11785e-06	0.000668636	26.8376	23.1934	21.8291	0.298007	0.0874662	1.22944	1.0625	5	14110749	14110928	180	+	105	171	140	140	206	122	269	144	245	ENSRNOT00000067977
ENSRNOG00000012207	E077	69.304	0.70004	no	500.406	3.51091	153.186	0.96708	0.138495	0.19939	0.452417	0.723869	0.000612497	26.9392	1.41324e-06	0.000214824	18.0423	13.9682	14.6744	0.298081	-0.0711563	1.22951	0.951875	9	37720128	37720226	99	-	64	82	80	66	81	74	81	47	58	c("ENSRNOT00000060007", "ENSRNOT00000044452", "ENSRNOT00000016538", "ENSRNOT00000046621", "ENSRNOT00000017235")
ENSRNOG00000000894	E004	188.928	0.800544	no	188.928	4.52695	53.8802	0.419883	1	0.17684	3.50645	1.90659	0.00110247	47.242	5.51491e-11	1.89043e-08	29.2439	23.9542	23.7638	0.299367	0.0115109	1.2306	1.00801	12	7684785	7685020	236	-	157	246	222	170	312	203	210	96	148	c("ENSRNOT00000076483", "ENSRNOT00000041365")
ENSRNOG00000016777	E010	199.597	4.98992	no	1343.13	5.10037	401.218	2.84262	0.148605	0.978346	0.497478	1.7554	0.00156096	56.2662	6.05262e-13	2.69377e-10	30.4805	24.0088	24.7311	0.301561	-0.0427624	1.23248	0.970794	15	55113781	55113820	40	-	148	214	215	184	327	205	254	133	170	ENSRNOT00000022706
ENSRNOG00000017251	E018	284.01	1.57783	no	942.097	14.4349	503.615	5.61176	0.301465	0.109307	0.563942	0.281165	0.00327411	28.5932	6.18114e-07	0.000103331	34.7676	30.8004	28.1896	0.302581	0.12779	1.23335	1.09262	18	29311074	29311253	180	+	198	295	280	227	493	327	335	204	266	ENSRNOT00000043271
ENSRNOG00000000894	E016	75.4463	0.441206	no	188.928	4.52695	53.8802	0.419883	0.399338	0.0974622	1.40026	1.05078	0.00207962	17.3162	0.000173711	0.0134897	18.3571	15.64	14.8794	0.303022	0.0719241	1.23373	1.05112	12	7721366	7721536	171	-	47	98	99	70	105	91	86	43	63	c("ENSRNOT00000076483", "ENSRNOT00000041365")
ENSRNOG00000004207	E037	69.2811	0.342976	no	93.2563	1.39473	52.255	0.430262	0.74291	0.245909	1.32583	0.797131	0.000797705	17.6297	0.00014851	0.0119322	17.5647	14.6388	14.2195	0.304812	0.0419323	1.23526	1.02949	6	132083192	132083393	202	-	58	59	66	56	82	66	99	59	85	c("ENSRNOT00000005978", "ENSRNOT00000057601")
ENSRNOG00000000894	E001	63.5051	0.0726602	yes	188.928	4.52695	53.8802	0.419883	0.336133	0.0160506	1.17863	0.173049	0.000928463	25.1471	3.46236e-06	0.000476182	17.3136	13.4516	13.9957	0.306921	-0.0572078	1.23706	0.961123	12	7565891	7566764	874	-	59	78	78	65	109	63	74	27	41	ENSRNOT00000041365
ENSRNOG00000004207	E038	59.4466	0.437107	no	93.2563	1.39473	52.255	0.430262	0.637454	0.3134	1.13763	1.01591	0.00279391	14.6898	0.000645862	0.0385877	16.4698	13.3823	13.3077	0.307558	0.00805842	1.23761	1.0056	6	132084664	132084799	136	-	47	48	65	49	70	60	93	55	55	c("ENSRNOT00000005978", "ENSRNOT00000057601")
ENSRNOG00000017251	E017	238.41	2.70921	no	942.097	14.4349	503.615	5.61176	0.253064	0.187685	0.473398	0.482773	0.000898804	52.4909	3.99718e-12	1.61006e-09	32.0632	27.9664	25.8621	0.31008	0.112857	1.23978	1.08137	18	29310883	29310970	88	+	169	256	224	203	389	287	278	174	212	ENSRNOT00000043271
ENSRNOG00000000894	E005	164	0.807884	no	188.928	4.52695	53.8802	0.419883	0.868056	0.178461	3.0438	1.92407	0.00030231	57.7474	2.88614e-13	1.35562e-10	27.3204	22.1824	21.9912	0.31305	0.0124886	1.24233	1.00869	12	7685276	7685478	203	-	143	192	199	155	254	186	173	85	130	c("ENSRNOT00000076483", "ENSRNOT00000041365")
ENSRNOG00000017251	E019	177.206	1.77206	no	942.097	14.4349	503.615	5.61176	0.188098	0.122763	0.351869	0.315777	0.000247079	52.7	3.60023e-12	1.45882e-09	27.7317	24.398	22.2607	0.317034	0.132259	1.24577	1.09601	18	29311380	29311479	100	+	136	166	177	160	288	205	237	112	156	ENSRNOT00000043271
ENSRNOG00000004207	E035	75.3693	0.293266	no	93.2563	1.39473	52.255	0.430262	0.808195	0.210267	1.44234	0.681597	0.00889386	15.8682	0.000358311	0.0244782	19.1213	14.6923	15.3126	0.320462	-0.0596597	1.24873	0.95949	6	132076865	132077121	257	-	57	73	82	80	98	63	132	43	75	c("ENSRNOT00000005978", "ENSRNOT00000057601")
ENSRNOG00000007472	E003	584.171	2.59632	no	2850.16	4.5133	516.036	2.30718	0.204961	0.575258	1.13203	1.12532	0.000104202	273.005	5.22071e-60	3.08119e-56	51.314	40.3131	40.8704	0.328297	-0.0198059	1.25553	0.986365	4	208348781	208349005	225	+	480	695	651	598	1012	683	584	286	420	ENSRNOT00000066723
ENSRNOG00000008830	E001	126.733	0.519398	yes	9370.47	14.4478	3406.26	7.87632	0.0135247	0.03595	0.037206	0.0659442	0.0074951	16.5388	0.000256245	0.0185511	23.8089	19.7489	18.9439	0.329761	0.0600345	1.25681	1.04249	10	84475360	84475603	244	-	94	147	128	141	191	148	101	80	120	ENSRNOT00000067542
ENSRNOG00000000894	E003	141.802	0.377133	no	188.928	4.52695	53.8802	0.419883	0.75056	0.0833085	2.63181	0.898187	0.000991206	44.8956	1.78254e-10	5.58815e-08	25.6101	20.909	20.334	0.332815	0.0402302	1.25947	1.02828	12	7684409	7684784	376	-	117	173	166	139	243	141	166	73	106	ENSRNOT00000041365
ENSRNOG00000015290	E005	50.6459	0.595834	no	10331.5	15.0386	1811.67	4.90515	0.00490208	0.0396204	0.0279553	0.121471	0.00387127	15.0766	0.000532298	0.033069	14.7216	12.3121	11.6242	0.340806	0.0829398	1.26646	1.05917	4	224347960	224348044	85	-	35	42	48	71	96	58	36	31	39	ENSRNOT00000020647
ENSRNOG00000012207	E076	480.035	0.178784	no	500.406	3.51091	153.186	0.96708	0.95929	0.0509223	3.13367	0.18487	0.00122547	100.445	1.54371e-22	1.8544e-19	47.0752	37.6892	37.0913	0.343886	0.02307	1.26917	1.01612	9	37714444	37717128	2685	-	409	582	484	435	694	439	603	338	445	ENSRNOT00000016538
ENSRNOG00000020254	E019	66.2034	0.542651	no	280.156	0.951232	57.6583	0.32074	0.236309	0.570472	1.1482	1.69187	0.00149153	38.3467	4.71098e-09	1.16481e-06	18.0397	13.3672	14.1437	0.351015	-0.081468	1.27546	0.945096	9	98260051	98260172	122	-	42	85	59	75	112	74	67	39	57	ENSRNOT00000027506
ENSRNOG00000000894	E007	84.2357	1.00281	no	188.928	4.52695	53.8802	0.419883	0.44586	0.221519	1.56339	2.3883	0.000997305	48.4341	3.03854e-11	1.08542e-08	20.2801	14.7281	15.8422	0.356288	-0.105207	1.28013	0.929672	12	7700188	7700271	84	-	69	114	93	96	122	107	76	46	48	c("ENSRNOT00000076483", "ENSRNOT00000041365")
ENSRNOG00000004378	E038	123.428	0.602086	no	134.251	1.76254	79.3972	0.697527	0.919378	0.3416	1.55456	0.863172	0.00291869	45.7372	1.1703e-10	3.80046e-08	24.3777	18.2716	18.9284	0.365009	-0.0509494	1.28789	0.965301	10	98341531	98341735	205	-	129	154	141	121	207	139	99	52	95	c("ENSRNOT00000005848", "ENSRNOT00000075561")
ENSRNOG00000029370	E005	198.32	1.75505	no	300.486	2.91121	173.809	1.29048	0.659998	0.602859	1.14103	1.35999	0.000184299	95.2538	2.06967e-21	2.24755e-18	30.4549	24.3781	23.4761	0.37548	0.0543924	1.29727	1.03842	18	1936455	1936567	113	-	134	178	163	191	329	225	258	138	204	ENSRNOT00000041878
ENSRNOG00000001632	E039	113.278	1.88797	no	373.706	2.35332	87.1034	0.703301	0.303121	0.802257	1.3005	2.68444	0.00335914	29.5218	3.88532e-07	6.78771e-05	23.0858	19.2461	17.7166	0.381909	0.11947	1.30306	1.08634	11	39960542	39960601	60	-	86	129	100	92	182	129	167	68	104	ENSRNOT00000002231
ENSRNOG00000018220	E003	53.301	0.383461	no	843.587	6.65394	259.076	1.99399	0.0631838	0.0576291	0.205735	0.192309	0.000663613	31.4362	1.4918e-07	2.80474e-05	15.7753	12.2366	12.0613	0.387281	0.0208229	1.30793	1.01454	2	219347575	219347713	139	-	46	57	57	58	100	74	48	22	29	ENSRNOT00000024900
ENSRNOG00000012207	E075	338.261	0.177845	yes	500.406	3.51091	153.186	0.96708	0.675973	0.0506548	2.20817	0.183899	0.000130553	237.084	3.29487e-52	1.59734e-48	41.3701	30.0278	31.4802	0.394147	-0.0681441	1.31417	0.953864	9	37711921	37713822	1902	-	266	421	370	321	511	364	388	218	266	ENSRNOT00000016538
ENSRNOG00000000894	E006	99.8639	0.899675	no	188.928	4.52695	53.8802	0.419883	0.528581	0.198738	1.85344	2.14268	0.000371447	64.6619	9.09613e-15	5.01597e-12	22.2105	16.5503	16.8137	0.401604	-0.0227833	1.32098	0.984332	12	7690691	7690801	111	-	78	119	114	111	155	125	98	54	63	c("ENSRNOT00000076483", "ENSRNOT00000041365")
ENSRNOG00000000894	E015	129.469	0.653885	no	188.928	4.52695	53.8802	0.419883	0.685282	0.144443	2.40291	1.5573	0.000320717	69.5864	7.75355e-16	4.96457e-13	24.9235	19.9113	18.8157	0.405564	0.0816497	1.32461	1.05823	12	7713136	7713333	198	-	99	143	148	137	217	140	145	78	89	c("ENSRNOT00000076483", "ENSRNOT00000041365")
ENSRNOG00000002040	E003	65.7086	0.0598984	yes	338.069	0.635171	52.0339	0.289936	0.194365	0.0943029	1.2628	0.206592	0.00648938	29.0301	4.96819e-07	8.43221e-05	18.4915	13.3355	13.9183	0.409878	-0.0617063	1.32857	0.95813	14	14095530	14096626	1097	-	49	70	63	49	98	73	86	64	49	ENSRNOT00000002795
ENSRNOG00000004841	E003	118.145	0.468831	no	959.344	0.640676	193.013	0.41874	0.123152	0.731776	0.61211	1.11962	0.000941313	68.4345	1.37924e-15	8.47159e-13	23.6491	18.5291	17.6342	0.42341	0.0714129	1.34109	1.05075	6	83290325	83290576	252	+	108	159	147	133	208	124	83	49	81	ENSRNOT00000006562
ENSRNOG00000001575	E001	114.403	0.733356	yes	343.798	3.31098	233.477	1.50637	0.332764	0.221492	0.489998	0.486835	0.000425147	82.396	1.28215e-18	1.04845e-15	23.9013	18.2163	17.6152	0.440268	0.0484052	1.35686	1.03412	11	31426908	31427063	156	-	79	142	127	119	200	146	114	52	84	c("ENSRNOT00000042581", "ENSRNOT00000051060", "ENSRNOT00000050073")
ENSRNOG00000001632	E041	63.1278	1.06996	no	373.706	2.35332	87.1034	0.703301	0.168924	0.454661	0.724746	1.52134	0.00513573	24.9536	3.81418e-06	0.000517231	17.8102	13.9958	13.0921	0.444009	0.0962951	1.36038	1.06902	11	39960828	39960886	59	-	53	65	53	53	110	76	92	32	55	ENSRNOT00000002231
ENSRNOG00000004378	E037	114.551	0.707106	no	134.251	1.76254	79.3972	0.697527	0.85326	0.401185	1.44276	1.01373	0.000381709	94.4114	3.15381e-21	3.21885e-18	24.1721	17.5806	17.6963	0.449893	-0.00946489	1.36594	0.993461	10	98340227	98340388	162	-	104	134	134	122	199	137	99	45	84	c("ENSRNOT00000005848", "ENSRNOT00000075561")
ENSRNOG00000004378	E039	74.6649	0.622207	no	134.251	1.76254	79.3972	0.697527	0.556158	0.353016	0.940397	0.892019	0.000631852	56.7864	4.66639e-13	2.10442e-10	19.4061	14.4228	14.1712	0.45355	0.0253943	1.36941	1.01776	10	98342885	98343004	120	-	69	93	76	78	129	87	58	36	59	c("ENSRNOT00000005848", "ENSRNOT00000075561")
ENSRNOG00000008919	E016	242.011	0.129418	yes	242.011	2.19658	94.7534	0.680461	1	0.0589179	2.55411	0.190191	0.000168046	276.132	1.09336e-60	7.06741e-57	34.9206	24.066	24.8896	0.488531	-0.0485463	1.40302	0.96691	8	119779220	119781089	1870	-	156	237	213	324	519	345	203	97	128	ENSRNOT00000037199
ENSRNOG00000012295	E016	800.614	3.20245	no	929.081	5.04426	444.746	2.77412	0.861726	0.63487	1.80016	1.15441	8.53537e-05	905.8	2.03295e-197	9.19863e-193	66.5192	45.7178	45.1824	0.558008	0.0169941	1.47224	1.01185	7	120542502	120542751	250	-	633	984	924	589	947	629	1225	664	843	c("ENSRNOT00000017108", "ENSRNOT00000016827")
ENSRNOG00000027596	E005	69.9026	0.0687341	no	474.603	0.447524	87.8515	0.259105	0.147287	0.153588	0.79569	0.265276	0.000541606	102.66	5.10045e-23	6.23739e-20	19.1539	12.3718	12.9285	0.567088	-0.0634972	1.48153	0.956942	3	38624843	38625859	1017	+	42	75	61	101	158	107	47	22	29	ENSRNOT00000034632

## Sheet: DAVID_shL
Functional Annotation Clustering											SANT/Myb domain
Help and Manual											Current Gene List: List_1
Current Gene List: List_1											Current Background: Rattus norvegicus
Current Background: Rattus norvegicus											151 DAVID IDs
151 DAVID IDs											5 record(s)	Right-click and select 'Save Target As' to download results Download File
Options Classification Stringency											ENSEMBL_GENE_ID	GENE NAME	Related Genes	Species
											ENSRNOG00000020804	SWI/SNF related, matrix associated, actin dependent regulator of chromatin, subfamily c, member 1(Smarcc1)	RG	Rattus norvegicus
											ENSRNOG00000005908	cyclin D binding myb-like transcription factor 1(Dmtf1)	RG	Rattus norvegicus
											ENSRNOG00000004711	metastasis associated 1(Mta1)	RG	Rattus norvegicus
28 Cluster(s)	Right-click and select 'Save Target As' to download results Download File										ENSRNOG00000021669	myeloblastosis oncogene-like 1(Mybl1)	RG	Rattus norvegicus
Annotation Cluster 1		Enrichment Score: 2.22			Count	P_Value	Benjamini				ENSRNOG00000001004	nuclear receptor co-repressor 2(Ncor2)	RG	Rattus norvegicus
	INTERPRO	SANT/Myb domain	RT		5	0.00032	0.12
	SMART	SANT	RT		5	0.001	0.11				Oxytocin signaling pathway
	INTERPRO	SANT domain	RT		3	0.017	0.83				Current Gene List: List_1
	INTERPRO	Homeodomain-like	RT		5	0.22	0.99				Current Background: Rattus norvegicus
Annotation Cluster 2		Enrichment Score: 1.94			Count	P_Value	Benjamini				151 DAVID IDs
	KEGG_PATHWAY	Oxytocin signaling pathway	RT		9	1.6e-05	0.0028				9 record(s)	Right-click and select 'Save Target As' to download results Download File
	KEGG_PATHWAY	Vascular smooth muscle contraction	RT		7	0.00022	0.019				ENSEMBL_GENE_ID	GENE NAME	Related Genes	Species
	KEGG_PATHWAY	Gap junction	RT		6	0.0004	0.022				ENSRNOG00000014183	G protein subunit alpha q(Gnaq)	RG	Rattus norvegicus
	KEGG_PATHWAY	GnRH signaling pathway	RT		6	0.00049	0.016				ENSRNOG00000049768	adenylate cyclase 9(Adcy9)	RG	Rattus norvegicus
	KEGG_PATHWAY	Adrenergic signaling in cardiomyocytes	RT		7	0.00059	0.016				ENSRNOG00000015835	calcium voltage-gated channel auxiliary subunit alpha2delta 2(Cacna2d2)	RG	Rattus norvegicus
	KEGG_PATHWAY	Circadian entrainment	RT		6	0.00063	0.015				ENSRNOG00000013147	calcium voltage-gated channel subunit alpha1 D(Cacna1d)	RG	Rattus norvegicus
	KEGG_PATHWAY	Cholinergic synapse	RT		6	0.0012	0.025				ENSRNOG00000004332	epidermal growth factor receptor(Egfr)	RG	Rattus norvegicus
	KEGG_PATHWAY	Glutamatergic synapse	RT		6	0.0014	0.025				ENSRNOG00000001849	mitogen activated protein kinase 1(Mapk1)	RG	Rattus norvegicus
	KEGG_PATHWAY	Aldosterone synthesis and secretion	RT		5	0.003	0.045				ENSRNOG00000007926	mitogen activated protein kinase kinase 5(Map2k5)	RG	Rattus norvegicus
	KEGG_PATHWAY	Retrograde endocannabinoid signaling	RT		5	0.0063	0.072				ENSRNOG00000012061	protein kinase C, beta(Prkcb)	RG	Rattus norvegicus
	KEGG_PATHWAY	cGMP-PKG signaling pathway	RT		6	0.0073	0.078				ENSRNOG00000004925	protein phosphatase 1, regulatory subunit 12A(Ppp1r12a)	RG	Rattus norvegicus
	KEGG_PATHWAY	Calcium signaling pathway	RT		6	0.01	0.097
	KEGG_PATHWAY	Rap1 signaling pathway	RT		6	0.019	0.14
	KEGG_PATHWAY	Pathways in cancer	RT		8	0.023	0.15
	KEGG_PATHWAY	Insulin secretion	RT		4	0.024	0.15
	KEGG_PATHWAY	Estrogen signaling pathway	RT		4	0.032	0.19				Gap junction
	KEGG_PATHWAY	Pancreatic secretion	RT		4	0.032	0.19				Current Gene List: List_1
	KEGG_PATHWAY	Melanogenesis	RT		4	0.034	0.18				Current Background: Rattus norvegicus
	KEGG_PATHWAY	Alzheimer's disease	RT		5	0.041	0.2				151 DAVID IDs
	KEGG_PATHWAY	Endocrine and other factor-regulated calcium reabsorption	RT		3	0.045	0.21				6 record(s)	Right-click and select 'Save Target As' to download results Download File
	KEGG_PATHWAY	Inflammatory mediator regulation of TRP channels	RT		4	0.05	0.23				ENSEMBL_GENE_ID	GENE NAME	Related Genes	Species
	KEGG_PATHWAY	cAMP signaling pathway	RT		5	0.051	0.23				ENSRNOG00000014183	G protein subunit alpha q(Gnaq)	RG	Rattus norvegicus
	KEGG_PATHWAY	Serotonergic synapse	RT		4	0.06	0.25				ENSRNOG00000049768	adenylate cyclase 9(Adcy9)	RG	Rattus norvegicus
	KEGG_PATHWAY	Sphingolipid signaling pathway	RT		4	0.06	0.25				ENSRNOG00000004332	epidermal growth factor receptor(Egfr)	RG	Rattus norvegicus
	KEGG_PATHWAY	Dopaminergic synapse	RT		4	0.065	0.26				ENSRNOG00000001849	mitogen activated protein kinase 1(Mapk1)	RG	Rattus norvegicus
	KEGG_PATHWAY	Platelet activation	RT		4	0.073	0.28				ENSRNOG00000007926	mitogen activated protein kinase kinase 5(Map2k5)	RG	Rattus norvegicus
	KEGG_PATHWAY	Long-term depression	RT		3	0.073	0.27				ENSRNOG00000012061	protein kinase C, beta(Prkcb)	RG	Rattus norvegicus
	KEGG_PATHWAY	Long-term potentiation	RT		3	0.079	0.28
	KEGG_PATHWAY	Thyroid hormone synthesis	RT		3	0.086	0.29
	KEGG_PATHWAY	Gastric acid secretion	RT		3	0.097	0.31
	KEGG_PATHWAY	Salivary secretion	RT		3	0.1	0.32
	KEGG_PATHWAY	GABAergic synapse	RT		3	0.13	0.36
Annotation Cluster 3		Enrichment Score: 1.92			Count	P_Value	Benjamini
	KEGG_PATHWAY	Gap junction	RT		6	0.0004	0.022
	KEGG_PATHWAY	ErbB signaling pathway	RT		6	0.00047	0.019
	KEGG_PATHWAY	GnRH signaling pathway	RT		6	0.00049	0.016
	KEGG_PATHWAY	MAPK signaling pathway	RT		8	0.0024	0.039
	KEGG_PATHWAY	Proteoglycans in cancer	RT		7	0.0031	0.042
	GOTERM_BP_DIRECT	intracellular signal transduction	RT		9	0.0072	0.55
	KEGG_PATHWAY	Focal adhesion	RT		6	0.017	0.13
	KEGG_PATHWAY	Rap1 signaling pathway	RT		6	0.019	0.14
	KEGG_PATHWAY	Regulation of actin cytoskeleton	RT		6	0.02	0.14
	KEGG_PATHWAY	Pathways in cancer	RT		8	0.023	0.15
	INTERPRO	Protein kinase, ATP binding site	RT		8	0.024	0.8
	KEGG_PATHWAY	Non-small cell lung cancer	RT		3	0.061	0.25
	KEGG_PATHWAY	Glioma	RT		3	0.079	0.28
	KEGG_PATHWAY	Ras signaling pathway	RT		5	0.084	0.29
	KEGG_PATHWAY	Choline metabolism in cancer	RT		3	0.16	0.41
	KEGG_PATHWAY	HIF-1 signaling pathway	RT		3	0.17	0.42
Annotation Cluster 4		Enrichment Score: 1.82			Count	P_Value	Benjamini
	GOTERM_BP_DIRECT	positive regulation of cell growth	RT		6	0.00041	0.13
	KEGG_PATHWAY	ErbB signaling pathway	RT		6	0.00047	0.019
	GOTERM_MF_DIRECT	integrin binding	RT		5	0.0074	0.18
	GOTERM_BP_DIRECT	positive regulation of protein kinase B signaling	RT		3	0.13	0.97
	GOTERM_CC_DIRECT	apical plasma membrane	RT		5	0.21	0.75
	GOTERM_BP_DIRECT	positive regulation of cell proliferation	RT		6	0.31	1
Annotation Cluster 5		Enrichment Score: 1.7			Count	P_Value	Benjamini
	KEGG_PATHWAY	Adrenergic signaling in cardiomyocytes	RT		7	0.00059	0.016
	KEGG_PATHWAY	Dilated cardiomyopathy	RT		4	0.022	0.15
	KEGG_PATHWAY	Cardiac muscle contraction	RT		3	0.11	0.33
	KEGG_PATHWAY	Hypertrophic cardiomyopathy (HCM)	RT		3	0.11	0.33
Annotation Cluster 6		Enrichment Score: 1.65			Count	P_Value	Benjamini
	UP_KEYWORDS	Zinc-finger	RT		15	0.0034	0.094
	UP_KEYWORDS	Metal-binding	RT		25	0.018	0.23
	UP_KEYWORDS	Zinc	RT		16	0.035	0.29
	GOTERM_MF_DIRECT	zinc ion binding	RT		13	0.11	0.75
Annotation Cluster 7		Enrichment Score: 1.64			Count	P_Value	Benjamini
	SMART	SET	RT		4	0.0058	0.29
	INTERPRO	SET domain	RT		4	0.0059	0.69
	KEGG_PATHWAY	Lysine degradation	RT		4	0.0061	0.075
	UP_KEYWORDS	S-adenosyl-L-methionine	RT		3	0.15	0.61
	UP_KEYWORDS	Methyltransferase	RT		3	0.2	0.68
Annotation Cluster 8		Enrichment Score: 1.52			Count	P_Value	Benjamini
	GOTERM_CC_DIRECT	cell-cell adherens junction	RT		8	0.0033	0.059
	GOTERM_MF_DIRECT	cadherin binding involved in cell-cell adhesion	RT		7	0.0071	0.21
	GOTERM_BP_DIRECT	single organismal cell-cell adhesion	RT		3	0.18	0.99
	GOTERM_BP_DIRECT	cell-cell adhesion	RT		4	0.2	0.99

## Sheet: 336shLLspecific_FC1.1
groupID	featureID	exonBaseMean	normBaseMean	terminalBin	highestBaseMean	highestNormBaseMean	averageBaseMean	averageNormBaseMean	ratio(/highest)	normRatio(/highest)	ratio(/average)	normRatio(/average)	dispersion	stat	pvalue	padj	l	ll	m	log2fold_l_m	log2fold_ll_m	FC_LM	FC_LLM	genomicData.seqnames	genomicData.start	genomicData.end	genomicData.width	genomicData.strand	countData.Ma	countData.Mb	countData.Mc	countData.La	countData.Lb	countData.Lc	countData.LLa	countData.LLb	countData.LLc	transcripts
ENSRNOG00000005277	E024	57.4477	0.217605	no	660.068	5.74095	122.959	0.950708	0.087033	0.037904	0.46721	0.228887	0.000818624	43.2848	3.98855e-10	1.20583e-07	14.7259	10.0255	15.1493	-0.0408941	-0.595579	0.972052	0.661779	13	56998384	56998647	264	-	64	88	90	69	90	63	24	23	16	ENSRNOT00000007597
ENSRNOG00000016210	E004	117.932	0.0903004	no	918.823	8.4066	389.861	3.61265	0.128351	0.0107416	0.302498	0.0249956	0.000427773	201.473	1.78109e-44	6.3624e-41	24.5347	15.0019	22.5688	0.120495	-0.589182	1.08711	0.66472	1	184178123	184179428	1306	+	95	157	155	83	134	75	172	102	126	ENSRNOT00000043017
ENSRNOG00000030091	E002	70.553	1.19581	yes	2413.63	1.91171	877.128	1.66439	0.0292311	0.625519	0.0804364	0.718469	0.000761534	62.2329	3.06408e-14	1.59359e-11	17.0314	10.7767	16.1371	0.0778135	-0.582469	1.05542	0.66782	10	71295708	71295766	59	-	58	95	80	104	134	98	27	15	34	ENSRNOT00000043148
ENSRNOG00000014900	E014	113.447	0.722591	no	136.647	1.08503	58.4256	0.431818	0.830219	0.665961	1.94173	1.67337	0.000350452	134.286	6.91984e-30	1.34189e-26	21.9143	14.8796	21.6843	0.0152191	-0.543321	1.0106	0.686189	17	55114395	55114551	157	+	93	145	157	128	206	141	84	43	56	c("ENSRNOT00000020160", "ENSRNOT00000074146", "ENSRNOT00000068545", "ENSRNOT00000020204", "ENSRNOT00000020012")
ENSRNOG00000000918	E001	207.732	0.10642	yes	2142.97	12.724	1080.31	5.41912	0.0969364	0.0083637	0.192288	0.0196379	0.00028797	175.111	9.44313e-39	2.72732e-35	29.0841	20.6626	29.8461	-0.0373098	-0.530524	0.97447	0.692303	12	32253311	32255262	1952	-	193	276	216	226	331	273	188	88	120	ENSRNOT00000001220
ENSRNOG00000004794	E008	70.6418	0.092463	no	2491.77	16.0049	362.449	2.89904	0.02835	0.00577719	0.194901	0.0318944	0.00252408	42.7013	5.33975e-10	1.5689e-07	16.6165	12.8281	18.213	-0.132351	-0.505662	0.912343	0.704337	6	104497568	104498331	764	-	74	113	85	52	99	67	89	38	47	ENSRNOT00000072262
ENSRNOG00000016416	E010	189.161	1.80154	yes	1280.46	8.73616	958.785	5.85881	0.147729	0.206216	0.197293	0.307492	0.00161387	111.666	5.64946e-25	8.07237e-22	28.8076	19.9072	27.9004	0.0461604	-0.487	1.03251	0.713507	1	221076446	221076550	105	-	145	254	205	184	347	234	179	101	109	ENSRNOT00000022241
ENSRNOG00000005277	E025	51.6766	0.189292	no	660.068	5.74095	122.959	0.950708	0.0782898	0.0329722	0.420274	0.199106	0.000751818	30.6488	2.2115e-07	4.01869e-05	14.4212	10.0987	13.8461	0.0587159	-0.455314	1.04154	0.729351	13	56999984	57000256	273	-	53	68	81	59	91	63	31	15	18	ENSRNOT00000007597
ENSRNOG00000048009	E001	114.95	1.24945	yes	634.879	5.11268	297.294	2.44328	0.181058	0.244383	0.386653	0.511383	0.000342916	83.7127	6.63777e-19	5.66686e-16	21.8989	16.5907	21.9582	-0.0038961	-0.404383	0.997303	0.755559	9	73791854	73791945	92	-	97	150	150	104	160	96	130	86	90	ENSRNOT00000074427
ENSRNOG00000048725	E001	173.584	1.56382	yes	1394.48	19.6477	686.123	8.7998	0.124479	0.0795928	0.252992	0.177711	0.000413531	100.916	1.21982e-22	1.47841e-19	26.6208	20.6491	26.9955	-0.0201637	-0.386638	0.986121	0.76491	20	7040457	7040567	111	+	171	266	218	121	212	153	231	118	133	ENSRNOT00000070846
ENSRNOG00000048009	E002	136.006	1.09682	no	634.879	5.11268	297.294	2.44328	0.214224	0.21453	0.457481	0.448915	0.000381962	85.8014	2.33595e-19	2.05902e-16	23.4683	18.3741	23.9936	-0.0319377	-0.384973	0.978106	0.765793	9	73794156	73794279	124	-	112	180	183	131	183	100	168	93	115	ENSRNOT00000074427
ENSRNOG00000014900	E015	135.3	0.341668	yes	136.647	1.08503	58.4256	0.431818	0.990147	0.314891	2.31577	0.791231	0.000378751	83.0429	9.27827e-19	7.67964e-16	22.913	18.1214	23.5125	-0.0372631	-0.375735	0.974502	0.770712	17	55119591	55119986	396	+	121	168	176	119	231	170	120	61	91	c("ENSRNOT00000068545", "ENSRNOT00000020012")
ENSRNOG00000014900	E016	86.0368	0.593357	yes	136.647	1.08503	58.4256	0.431818	0.629629	0.546856	1.47259	1.37409	0.000523127	48.7993	2.53137e-11	9.13873e-09	18.1887	14.5105	18.7917	-0.0470526	-0.372996	0.967912	0.772177	17	55119987	55120131	145	+	68	114	114	92	130	104	80	42	52	c("ENSRNOT00000020160", "ENSRNOT00000074146", "ENSRNOT00000068545", "ENSRNOT00000020204", "ENSRNOT00000020012")
ENSRNOG00000033176	E010	63.2566	0.295592	no	171.038	6.48489	98.6325	1.4056	0.36984	0.0455816	0.641336	0.210295	0.000883684	26.758	1.5473e-06	0.000233373	15.2548	13.0024	16.714	-0.13179	-0.362279	0.912699	0.777935	X	32682069	32682282	214	+	58	83	81	46	106	67	72	30	52	ENSRNOT00000045300
ENSRNOG00000030317	E063	60.5246	1.44106	no	799.546	7.05479	237.688	2.21534	0.0756988	0.204267	0.254639	0.650494	0.000580151	22.0004	1.66984e-05	0.00187951	15.0821	12.4022	15.9079	-0.0768983	-0.359139	0.948094	0.779629	5	169723015	169723056	42	-	60	96	90	63	77	48	60	30	40	ENSRNOT00000041937
ENSRNOG00000046381	E004	141.689	2.77821	no	3856.26	51.0877	1135.22	12.1994	0.0367425	0.0543812	0.124812	0.227733	0.00235206	43.1157	4.34048e-10	1.30352e-07	23.8505	19.0965	24.1786	-0.0197099	-0.340418	0.986431	0.789812	3	178477775	178477825	51	+	90	171	155	137	211	129	190	97	138	ENSRNOT00000072877
ENSRNOG00000022552	E008	54.1979	0.173156	no	242.568	0.835419	51.9013	0.253722	0.223434	0.207269	1.04425	0.682463	0.00274623	18.0992	0.00011744	0.00983741	14.5205	11.5929	14.6735	-0.015115	-0.339974	0.989578	0.790055	3	17124523	17124835	313	+	59	84	83	37	89	52	42	31	30	c("ENSRNOT00000031511", "ENSRNOT00000065915")
ENSRNOG00000010890	E003	217.339	1.0156	no	318.964	1.7469	191.461	1.23737	0.681391	0.581376	1.13516	0.820776	0.000265255	67.8912	1.80974e-15	1.0822e-12	28.4837	22.6177	28.548	-0.00325317	-0.335934	0.997748	0.792271	15	55894683	55894896	214	-	218	290	292	245	343	269	162	81	102	ENSRNOT00000046054
ENSRNOG00000002569	E013	310.551	0.761156	yes	1625.93	13.1413	287.969	3.17032	0.191	0.057921	1.07842	0.240088	0.000182336	103.191	3.91226e-23	4.82784e-20	33.7109	26.2403	33.0725	0.0275855	-0.333846	1.0193	0.793418	13	82852679	82853086	408	+	262	411	382	382	598	424	198	101	112	c("ENSRNOT00000003460", "ENSRNOT00000076320")
ENSRNOG00000010944	E001	93.691	0.480466	yes	3966.75	12.5658	914.37	6.68452	0.0236191	0.0382359	0.102465	0.0718774	0.000413852	26.0999	2.15021e-06	0.000311168	18.2977	15.6243	19.6542	-0.103173	-0.33104	0.930983	0.794963	8	47318957	47319151	195	+	91	151	140	90	141	96	90	33	50	ENSRNOT00000044613
ENSRNOG00000016483	E020	130.017	1.16087	no	1690.61	3.82038	242.438	1.32083	0.0769056	0.303863	0.536291	0.878892	0.000258142	54.2491	1.65946e-12	6.90982e-10	22.8737	16.9191	21.2187	0.10835	-0.326683	1.07799	0.797367	16	84236260	84236371	112	-	110	182	161	153	247	172	78	42	59	c("ENSRNOT00000022742", "ENSRNOT00000076341")
ENSRNOG00000000108	E008	1448.42	9.4053	no	2194.4	21.3292	1632.33	13.841	0.660051	0.44096	0.887332	0.679522	5.57768e-05	467.933	2.45263e-102	2.7744e-98	69.1663	52.7294	65.8447	0.0710022	-0.320461	1.05045	0.800814	16	41001657	41001810	154	-	1304	1797	1728	1944	2900	2154	647	338	465	ENSRNOT00000000120
ENSRNOG00000014900	E018	136.647	0.115606	yes	136.647	1.08503	58.4256	0.431818	1	0.106546	2.33882	0.26772	0.000899279	69.4126	8.45763e-16	5.33983e-13	23.4719	18.3432	22.8815	0.0367567	-0.31893	1.02581	0.801664	17	55120204	55121385	1182	+	113	149	178	139	237	170	134	67	78	c("ENSRNOT00000068545", "ENSRNOT00000020012")
ENSRNOG00000000777	E002	174.798	0.647402	no	487.695	4.65707	243.363	2.22612	0.358418	0.139015	0.718263	0.290821	0.000262373	64.8746	8.1784e-15	4.56856e-12	25.9475	20.3175	25.3344	0.0344998	-0.318377	1.0242	0.801971	20	5274587	5274856	270	+	174	250	246	195	297	198	132	52	84	ENSRNOT00000001036
ENSRNOG00000012482	E002	61.2108	1.56951	no	2765.02	6.41181	364.051	3.43857	0.0221375	0.244784	0.168138	0.456441	0.000613871	15.911	0.000350719	0.024079	14.5484	12.4147	15.4552	-0.0872275	-0.316039	0.94133	0.803272	19	9754020	9754058	39	-	81	123	98	49	68	45	41	25	42	c("ENSRNOT00000051414", "ENSRNOT00000017413")
ENSRNOG00000003880	E011	117.234	0.528081	yes	1417.03	3.89633	362.981	1.99317	0.0827325	0.135533	0.322975	0.264946	0.000745717	16.7201	0.000234031	0.0172385	18.423	14.2933	17.7356	0.0548621	-0.311311	1.03876	0.805909	7	58157727	58157948	222	-	103	135	120	174	292	183	21	20	23	ENSRNOT00000005157
ENSRNOG00000012209	E003	112.433	0.591751	no	479.064	2.63702	184.963	1.35197	0.234692	0.224401	0.607865	0.437696	0.000383396	38.2478	4.94986e-09	1.21723e-06	21.0988	16.7619	20.7774	0.0221416	-0.309831	1.01547	0.806737	15	43695068	43695257	190	-	93	155	128	125	182	127	96	56	75	ENSRNOT00000068353
ENSRNOG00000025892	E002	213.718	3.14291	no	5513.66	45.358	558.994	5.94085	0.0387616	0.0692912	0.382326	0.529034	0.00276727	44.934	1.74866e-10	5.49463e-08	30.2517	23.2137	28.7614	0.0728803	-0.309158	1.05181	0.807113	3	13979951	13980018	68	+	163	320	249	186	302	230	270	121	161	ENSRNOT00000050528
ENSRNOG00000002569	E014	172.449	0.602969	yes	1625.93	13.1413	287.969	3.17032	0.106062	0.0458837	0.598846	0.190192	0.000347376	40.9264	1.29703e-09	3.57126e-07	24.7747	20.234	24.9964	-0.0128541	-0.304935	0.99113	0.809479	13	82853087	82853372	286	+	150	236	211	199	305	246	117	63	63	ENSRNOT00000003460
ENSRNOG00000002270	E008	558.891	3.55981	yes	1426.22	10.7243	1092.87	7.56277	0.391868	0.331939	0.511397	0.470702	0.000492667	98.3463	4.40933e-22	5.11569e-19	43.7715	37.3608	45.9993	-0.0716199	-0.300087	0.951569	0.812203	14	11146348	11146504	157	+	541	852	824	588	834	629	426	199	306	ENSRNOT00000003106
ENSRNOG00000003880	E009	229.141	1.24533	no	1417.03	3.89633	362.981	1.99317	0.161705	0.319616	0.631274	0.624798	0.000359209	33.2275	6.09163e-08	1.24345e-05	25.7429	20.0831	24.7221	0.0583766	-0.299815	1.04129	0.812356	7	58153005	58153188	184	-	191	255	254	342	566	367	61	32	34	ENSRNOT00000005157
ENSRNOG00000010890	E004	155.435	1.21434	no	318.964	1.7469	191.461	1.23737	0.487313	0.695139	0.811837	0.981386	0.00596874	16.2799	0.000291658	0.0207824	23.8406	19.6104	24.1366	-0.0178038	-0.299606	0.987735	0.812474	15	55895268	55895395	128	-	172	206	186	170	227	196	96	67	93	ENSRNOT00000046054
ENSRNOG00000008048	E005	70.6365	1.38503	no	476.038	25.8772	219.285	4.44486	0.148384	0.0535231	0.322122	0.311602	0.000720599	28.9348	5.21059e-07	8.81187e-05	16.716	12.5991	15.4936	0.109565	-0.298343	1.0789	0.813186	8	99117310	99117360	51	+	53	67	55	96	163	101	57	20	38	ENSRNOT00000056727
ENSRNOG00000003880	E010	195.629	1.4491	no	1417.03	3.89633	362.981	1.99317	0.138056	0.371914	0.53895	0.727034	0.00217442	24.0505	5.99107e-06	0.00076649	23.974	18.4503	22.652	0.0818324	-0.29599	1.05836	0.814513	7	58155770	58155904	135	-	157	219	210	279	518	314	45	24	38	ENSRNOT00000005157
ENSRNOG00000000420	E017	115.402	0.923218	yes	1306.19	13.9887	555.77	5.93924	0.0883504	0.0659976	0.207644	0.155444	0.000445598	33.6478	4.937e-08	1.02628e-05	21.2996	17.5509	21.4299	-0.00879653	-0.288078	0.993921	0.818992	20	6615884	6616008	125	+	103	175	150	76	137	99	129	92	109	ENSRNOT00000000478
ENSRNOG00000004247	E008	59.2391	3.29106	yes	2633.61	89.2037	1165.17	23.8392	0.0224935	0.0368938	0.0508418	0.138052	0.00596113	16.8058	0.000224214	0.0166405	16.1933	12.3448	15.0629	0.104397	-0.287101	1.07505	0.819547	10	34751666	34751683	18	+	55	61	86	55	74	51	87	33	50	ENSRNOT00000064984
ENSRNOG00000011879	E012	56.8492	0.102247	no	1333.25	0.288827	131.115	0.162353	0.0426396	0.354006	0.433582	0.62978	0.000782692	14.6326	0.000664629	0.0393624	14.9691	12.0595	14.6792	0.0282109	-0.283609	1.01975	0.821533	19	49354029	49354584	556	-	68	81	73	54	81	60	55	22	33	ENSRNOT00000017005
ENSRNOG00000034140	E005	790.695	4.05485	no	6012.87	22.5928	1249.41	8.16807	0.1315	0.179475	0.632852	0.496426	0.000115079	140.582	2.97219e-31	6.0217e-28	48.8772	43.5256	52.9394	-0.115182	-0.282478	0.923266	0.822177	16	71442962	71443156	195	+	976	1319	1241	732	1233	879	425	256	293	ENSRNOT00000022166
ENSRNOG00000007943	E011	373.841	5.05191	no	1126.97	11.9668	221.406	2.07092	0.331721	0.422161	1.68849	2.43945	0.000125448	74.4849	6.69582e-17	4.70938e-14	35.2688	28.893	35.0981	0.0069977	-0.280676	1.00486	0.823205	10	86389413	86389486	74	+	366	619	554	420	692	452	154	100	127	ENSRNOT00000048349
ENSRNOG00000002051	E010	57.4391	1.4728	no	891.726	38.367	190.812	2.44715	0.0644135	0.0383871	0.301024	0.601843	0.00233643	14.7116	0.000638892	0.0382217	15.2754	12.3274	14.9264	0.033342	-0.275995	1.02338	0.825881	11	34727009	34727047	39	-	61	81	70	50	77	65	71	24	37	c("ENSRNOT00000052033", "ENSRNOT00000065535", "ENSRNOT00000002812")
ENSRNOG00000020254	E022	90.7562	0.378151	no	280.156	0.951232	57.6583	0.32074	0.323949	0.397538	1.57404	1.17899	0.00036551	46.9572	6.35862e-11	2.15785e-08	20.0245	15.0509	18.2166	0.136514	-0.2754	1.09925	0.826221	9	98264485	98264724	240	-	77	119	113	89	133	100	89	51	67	ENSRNOT00000027506
ENSRNOG00000007757	E015	683.221	0.826143	yes	683.221	5.2551	271.016	2.38373	1	0.157208	2.52096	0.346576	0.00039409	130.923	3.71845e-29	6.91443e-26	49.1423	40.7573	49.2626	-0.0035283	-0.273434	0.997557	0.827348	15	8337326	8338152	827	+	740	1163	1033	662	972	714	485	274	319	ENSRNOT00000010476
ENSRNOG00000015148	E003	90.381	0.216741	no	719.681	1.0954	107.013	0.374863	0.125585	0.197864	0.844577	0.578187	0.000418141	28.2816	7.22327e-07	0.000118005	18.525	15.3043	18.4668	0.00454442	-0.270993	1.00315	0.828749	16	3376113	3376529	417	+	78	119	119	102	159	96	72	37	57	c("ENSRNOT00000020427", "ENSRNOT00000047118")
ENSRNOG00000012209	E005	71.8554	1.43711	no	479.064	2.63702	184.963	1.35197	0.149991	0.544974	0.388485	1.06298	0.00095456	19.2279	6.67914e-05	0.00618028	16.9087	13.6347	16.4286	0.0415615	-0.268918	1.02923	0.829942	15	43699759	43699808	50	-	70	83	81	82	123	73	66	31	53	ENSRNOT00000068353
ENSRNOG00000007943	E010	413.967	3.59972	no	1126.97	11.9668	221.406	2.07092	0.367327	0.300809	1.86972	1.73822	0.000218258	69.381	8.59238e-16	5.3998e-13	36.669	30.8436	37.1354	-0.0182321	-0.267824	0.987442	0.830571	10	86387617	86387731	115	+	419	662	647	436	754	505	170	114	151	ENSRNOT00000048349
ENSRNOG00000003880	E008	185.993	1.84152	no	1417.03	3.89633	362.981	1.99317	0.131256	0.472628	0.512404	0.923914	0.000269597	28.5639	6.27225e-07	0.000104596	23.392	18.274	21.9977	0.0886652	-0.267559	1.06339	0.830724	7	58152803	58152903	101	-	147	208	198	278	467	305	49	23	33	ENSRNOT00000005157
ENSRNOG00000009702	E001	136.397	1.97677	yes	915.252	8.47738	277.144	2.62534	0.149027	0.233182	0.492152	0.752959	0.0018105	18.645	8.93918e-05	0.00788967	21.7211	19.6193	23.5539	-0.116871	-0.263692	0.922186	0.832954	15	87780478	87780546	69	+	154	202	182	102	192	146	139	64	91	ENSRNOT00000032917
ENSRNOG00000008246	E007	85.9065	0.681797	no	1865.61	10.216	452.454	2.23801	0.0460473	0.0667383	0.189868	0.304645	0.000586762	15.6469	0.000400248	0.0266067	17.9006	15.0842	18.0865	-0.0149119	-0.261881	0.989717	0.834	6	36642899	36643024	126	-	77	135	135	77	142	90	65	33	54	ENSRNOT00000010932
ENSRNOG00000013383	E001	259.51	1.82754	yes	1584.86	2.95977	1025.21	2.24397	0.163744	0.617458	0.253129	0.81442	0.000519205	57.5663	3.15956e-13	1.46879e-10	31.5729	26.213	31.4227	0.00687976	-0.261525	1.00478	0.834206	4	7269540	7269681	142	+	241	391	306	249	383	276	257	137	168	ENSRNOT00000061992
ENSRNOG00000022552	E006	53.1586	0.116832	no	242.568	0.835419	51.9013	0.253722	0.219149	0.139849	1.02422	0.460472	0.00104192	16.4128	0.000272901	0.0195541	14.6388	11.7439	14.0744	0.0567174	-0.261166	1.0401	0.834413	3	17120927	17121381	455	+	49	73	86	53	73	54	51	28	27	c("ENSRNOT00000031511", "ENSRNOT00000065915")
ENSRNOG00000008246	E008	173.183	0.282979	yes	1865.61	10.216	452.454	2.23801	0.0928293	0.0276997	0.382764	0.126443	0.00236254	19.1624	6.9015e-05	0.00635139	24.9155	21.5837	25.842	-0.0526736	-0.259775	0.964148	0.835218	6	36643976	36644587	612	-	166	284	265	137	287	182	138	68	107	ENSRNOT00000010932
ENSRNOG00000012209	E004	98.3068	0.578275	no	479.064	2.63702	184.963	1.35197	0.205206	0.219291	0.531494	0.427729	0.00142726	27.0328	1.34869e-06	0.000206631	20.0851	15.8821	18.9989	0.0802076	-0.258512	1.05717	0.835949	15	43697318	43697487	170	-	77	120	117	120	169	104	92	39	73	ENSRNOT00000068353
ENSRNOG00000034140	E007	966.252	8.40219	no	6012.87	22.5928	1249.41	8.16807	0.160697	0.371896	0.773364	1.02866	5.28399e-05	173.791	1.82679e-38	5.04242e-35	53.2419	48.9385	58.5035	-0.135962	-0.257554	0.910063	0.836505	16	71445718	71445832	115	+	1151	1668	1556	886	1476	1042	542	298	404	ENSRNOT00000022166
ENSRNOG00000002569	E012	255.75	4.33475	yes	1625.93	13.1413	287.969	3.17032	0.157295	0.329858	0.888116	1.36729	0.00023311	52.3918	4.20022e-12	1.67732e-09	30.3832	25.0763	29.9362	0.0213873	-0.255567	1.01494	0.837658	13	82852620	82852678	59	+	213	337	311	311	497	328	185	86	104	c("ENSRNOT00000076962", "ENSRNOT00000003460", "ENSRNOT00000076320", "ENSRNOT00000076016")
ENSRNOG00000007515	E018	98.174	0.991657	yes	287.981	2.62769	160.359	1.33198	0.340904	0.377388	0.612216	0.744499	0.00291188	19.0559	7.27886e-05	0.00665357	19.9218	15.9315	19.0114	0.0674839	-0.254987	1.04789	0.837995	10	38733596	38733694	99	+	91	141	154	91	152	89	68	51	75	ENSRNOT00000009999
ENSRNOG00000042679	E012	286.944	0.0948575	yes	441.646	6.78485	108.763	0.842921	0.649715	0.0139808	2.63826	0.112534	0.00219653	33.1055	6.47479e-08	1.3177e-05	32.3771	28.2285	33.5762	-0.0524666	-0.250286	0.964286	0.840729	1	268260099	268263123	3025	+	287	438	404	240	312	223	322	175	265	ENSRNOT00000076842
ENSRNOG00000018220	E043	116.427	0.661519	no	843.587	6.65394	259.076	1.99399	0.138015	0.0994176	0.449395	0.331757	0.000691817	21.9383	1.7225e-05	0.00192953	21.151	17.3738	20.6606	0.0338488	-0.249969	1.02374	0.840915	2	219443817	219443992	176	-	101	187	185	106	187	126	84	50	66	ENSRNOT00000024900
ENSRNOG00000018220	E042	111.838	0.947777	no	843.587	6.65394	259.076	1.99399	0.132574	0.142438	0.43168	0.475318	0.000437861	16.0522	0.000326825	0.0227275	19.8998	17.3323	20.5204	-0.0443024	-0.243592	0.969759	0.84464	2	219443412	219443529	118	-	112	170	184	111	149	110	81	57	61	ENSRNOT00000024900
ENSRNOG00000025892	E001	348.273	8.93007	yes	5513.66	45.358	558.994	5.94085	0.0631655	0.19688	0.623035	1.50316	0.00240491	52.0498	4.98354e-12	1.96652e-09	38.7641	30.0256	35.4739	0.127962	-0.240568	1.09275	0.846412	3	13979910	13979948	39	+	271	490	360	303	532	363	422	215	289	ENSRNOT00000050528
ENSRNOG00000007943	E009	461.645	2.97836	no	1126.97	11.9668	221.406	2.07092	0.409633	0.248886	2.08506	1.43818	0.000120825	67.1955	2.56259e-15	1.50586e-12	38.5551	33.0763	39.0444	-0.0181933	-0.239317	0.987469	0.847146	10	86387032	86387186	155	+	489	747	679	487	816	575	213	122	167	ENSRNOT00000048349
ENSRNOG00000014230	E001	133.768	1.6721	yes	9443.73	3.10807	2130.11	1.9991	0.0141647	0.537986	0.0627985	0.836427	0.000472553	15.8155	0.000367872	0.024968	21.009	18.5719	21.9101	-0.0605877	-0.238472	0.958873	0.847642	3	119797486	119797565	80	+	139	229	233	149	185	133	78	42	59	ENSRNOT00000019320
ENSRNOG00000001019	E003	91.9273	2.62649	no	221.586	8.14217	95.293	1.03445	0.414861	0.322579	0.964681	2.53902	0.000450219	15.4417	0.000443486	0.0288177	18.4744	15.8538	18.6976	-0.017325	-0.238027	0.988063	0.847904	12	39236916	39236950	35	-	84	126	104	94	143	110	79	38	71	ENSRNOT00000001349
ENSRNOG00000029810	E001	146.979	0.590275	yes	915.616	2.53057	179.595	0.811004	0.160524	0.233258	0.818387	0.727833	0.000273256	30.0218	3.02583e-07	5.36208e-05	23.3657	20.539	24.1726	-0.0489808	-0.235005	0.966619	0.849682	1	221371202	221371450	249	+	124	186	183	115	182	134	191	107	140	ENSRNOT00000049448
ENSRNOG00000004621	E003	970.271	0.41253	no	2660.72	17.6169	899.645	6.15172	0.364665	0.0234167	1.0785	0.0670593	0.00124953	68.6251	1.25388e-15	7.73662e-13	59.1259	50.6398	59.4127	-0.0069809	-0.2305	0.995173	0.852339	14	113805806	113808157	2352	+	893	1349	1275	880	1319	930	967	627	720	ENSRNOT00000006443
ENSRNOG00000002182	E001	100.163	0.146867	yes	816.564	6.84905	527.507	4.14972	0.122664	0.0214434	0.18988	0.035392	0.000683299	17.0102	0.000202437	0.0152918	18.3864	17.0217	19.9623	-0.118641	-0.229906	0.921055	0.85269	14	16295536	16296217	682	-	111	161	150	42	80	70	156	72	102	ENSRNOT00000067222
ENSRNOG00000008628	E015	452.532	6.75421	yes	3199.2	42.5007	1837.69	17.4616	0.141452	0.15892	0.24625	0.386804	8.74073e-05	76.2189	2.81363e-17	2.04241e-14	40.6407	35.0746	41.1336	-0.0173933	-0.229893	0.988016	0.852698	4	34639792	34639858	67	-	440	662	648	401	644	456	426	229	307	ENSRNOT00000011651
ENSRNOG00000014186	E002	156.797	0.123755	no	156.797	2.8695	71.9829	0.563736	1	0.0431276	2.17825	0.219526	0.000471775	33.7565	4.67588e-08	9.79503e-06	23.9168	21.3345	24.9777	-0.0626172	-0.227452	0.957525	0.854142	1	76704225	76705491	1267	-	134	204	212	117	199	175	191	98	128	ENSRNOT00000018989
ENSRNOG00000009515	E011	140.771	0.683355	no	144.241	1.40854	113.631	0.825338	0.975947	0.485152	1.23884	0.82797	0.000650257	15.5958	0.000410593	0.0271085	21.4366	19.5078	22.7753	-0.0873939	-0.223415	0.941221	0.856536	8	93754715	93754920	206	-	141	239	205	153	196	159	89	55	66	ENSRNOT00000067699
ENSRNOG00000010890	E005	149.863	1.18939	no	318.964	1.7469	191.461	1.23737	0.469842	0.680857	0.782733	0.961222	0.00321241	14.0199	0.000902836	0.0497781	23.5184	19.9283	23.2608	0.0158849	-0.223084	1.01107	0.856732	15	55901002	55901127	126	-	150	218	159	157	233	190	107	68	91	ENSRNOT00000046054
ENSRNOG00000042679	E011	120.992	0.124734	yes	441.646	6.78485	108.763	0.842921	0.273957	0.0183842	1.11244	0.147978	0.000288732	19.7878	5.04829e-05	0.00488084	21.498	18.6146	21.648	-0.0100345	-0.217797	0.993069	0.859877	1	268259129	268260098	970	+	117	175	171	95	146	98	149	72	108	c("ENSRNOT00000036791", "ENSRNOT00000076842")
ENSRNOG00000006938	E012	243.443	3.42877	yes	13444	55.5356	4349.31	26.903	0.0181078	0.0617401	0.0559727	0.12745	0.000157972	83.4116	7.71597e-19	6.54618e-16	32.0888	25.1648	29.2432	0.133971	-0.216692	1.09731	0.860536	3	88007361	88007431	71	-	214	297	256	253	384	275	250	130	182	ENSRNOT00000009725
ENSRNOG00000025669	E001	404.388	0.371339	yes	404.388	1.41582	133.256	0.991219	1	0.262279	3.03468	0.374629	0.00014525	70.1585	5.82461e-16	3.8012e-13	37.4334	33.6552	39.0872	-0.0623696	-0.215868	0.95769	0.861028	10	104503014	104504102	1089	-	361	611	510	411	610	440	373	191	251	ENSRNOT00000055037
ENSRNOG00000015144	E003	353.118	1.95093	no	1780.4	4.38793	456.984	2.84738	0.198336	0.444613	0.772715	0.685167	0.00029368	45.6418	1.22748e-10	3.95776e-08	35.3402	31.8563	36.9787	-0.0653874	-0.215118	0.955689	0.861476	19	52804272	52804452	181	+	312	502	478	310	474	353	386	219	246	ENSRNOT00000020365
ENSRNOG00000006996	E011	102.953	0.85794	no	418.083	3.38364	140.65	0.950532	0.24625	0.253556	0.731979	0.902589	0.000421024	17.0029	0.000203172	0.0153218	18.7787	17.551	20.345	-0.115579	-0.213122	0.923012	0.862668	5	43511560	43511679	120	+	108	142	125	59	96	81	161	76	111	ENSRNOT00000009545
ENSRNOG00000007719	E012	223.75	4.06817	yes	518.742	8.31952	361.944	4.94687	0.431332	0.488992	0.618189	0.822374	0.000565747	40.9904	1.25614e-09	3.48209e-07	29.8172	24.8472	28.8026	0.0499422	-0.213119	1.03522	0.86267	5	40537641	40537695	55	+	215	310	314	200	329	202	250	115	158	ENSRNOT00000011442
ENSRNOG00000049876	E001	653.845	7.34658	yes	3827.65	41.6337	2087.61	19.9198	0.170821	0.176458	0.313203	0.368808	0.000271524	91.4867	1.36121e-20	1.31046e-17	48.9311	41.8823	48.5472	0.0113636	-0.213048	1.00791	0.862713	10	97655261	97655349	89	+	590	768	778	652	1013	746	641	367	457	ENSRNOT00000071153
ENSRNOG00000020517	E004	201.13	1.10511	no	346.749	4.03287	244.704	2.17015	0.580046	0.274026	0.821933	0.509233	0.00023057	21.8331	1.81554e-05	0.0020184	25.7224	23.0444	26.7108	-0.0543979	-0.213009	0.962996	0.862736	1	102118571	102118752	182	-	198	316	287	237	327	223	127	70	80	ENSRNOT00000027849
ENSRNOG00000023274	E001	324.413	0.189937	yes	324.413	1.53135	115.122	0.768926	1	0.124032	2.81798	0.247016	0.000381027	52.0552	4.96997e-12	1.96652e-09	33.7839	30.5307	35.3142	-0.0639124	-0.209987	0.956666	0.864545	1	129551867	129553574	1708	-	321	460	427	277	434	332	337	190	227	ENSRNOT00000033858
ENSRNOG00000010227	E010	374.906	0.227768	yes	374.906	1.29495	109.133	0.612993	1	0.175889	3.43531	0.371567	0.000309025	67.9382	1.7677e-15	1.06174e-12	36.7578	32.1638	37.1337	-0.0146784	-0.207292	0.989877	0.866161	6	119525380	119527025	1646	+	390	550	525	354	536	357	320	188	254	ENSRNOT00000013602
ENSRNOG00000034140	E008	776.769	13.3926	no	6012.87	22.5928	1249.41	8.16807	0.129184	0.59278	0.621706	1.63962	5.98776e-05	87.5298	9.84352e-20	8.96772e-17	48.355	45.0821	52.0272	-0.105601	-0.20671	0.929418	0.866511	16	71446175	71446232	58	+	900	1292	1219	742	1206	832	450	252	346	ENSRNOT00000022166
ENSRNOG00000025791	E028	1315.25	0.960037	yes	1567.28	30.1098	346.947	4.23738	0.839195	0.0318845	3.79092	0.226564	0.000116249	174.063	1.59485e-38	4.51021e-35	66.6805	58.3221	67.1063	-0.00918288	-0.202405	0.993655	0.8691	19	760746	762115	1370	+	1202	1846	1715	1314	2063	1567	1097	571	814	ENSRNOT00000034472
ENSRNOG00000012658	E004	74.6158	0.282636	no	6674.89	34.8067	2902.54	17.071	0.0111786	0.00812014	0.0257071	0.0165565	0.000531039	18.4921	9.64937e-05	0.00840566	17.5759	14.105	16.2252	0.115358	-0.202031	1.08324	0.869326	16	49277503	49277766	264	-	83	100	99	71	109	67	65	42	51	ENSRNOT00000017054
ENSRNOG00000004332	E027	192.186	1.26438	no	419.941	2.91236	167.461	1.32955	0.45765	0.434143	1.14765	0.950986	0.000185104	32.6208	8.25057e-08	1.64458e-05	27.0526	23.4156	26.9346	0.00630842	-0.201987	1.00438	0.869353	14	100497085	100497236	152	-	182	293	257	150	229	184	217	118	158	ENSRNOT00000006087
ENSRNOG00000004503	E001	62.2506	0.105331	yes	205.876	0.370962	80.739	0.263962	0.30237	0.28394	0.771011	0.399039	0.00101981	17.8795	0.000131074	0.0107702	15.275	12.6983	14.5807	0.0671057	-0.199427	1.04761	0.870896	6	104268771	104269361	591	-	42	75	81	66	122	92	42	28	28	ENSRNOT00000006284
ENSRNOG00000001019	E022	156.484	1.13394	no	221.586	8.14217	95.293	1.03445	0.706201	0.139268	1.64214	1.09618	0.00022125	16.5979	0.000248777	0.0181656	23.3577	21.313	24.4592	-0.0664753	-0.198642	0.954968	0.87137	12	39260898	39261035	138	-	144	204	192	155	231	171	141	91	109	c("ENSRNOT00000049316", "ENSRNOT00000001349")
ENSRNOG00000014900	E017	51.651	0.717376	yes	136.647	1.08503	58.4256	0.431818	0.377989	0.661155	0.884048	1.66129	0.00066031	15.7898	0.000372632	0.0252155	14.297	11.9099	13.668	0.064912	-0.198637	1.04602	0.871374	17	55120132	55120203	72	+	39	54	63	54	84	63	49	30	38	c("ENSRNOT00000020160", "ENSRNOT00000068545", "ENSRNOT00000020204", "ENSRNOT00000020012")
ENSRNOG00000008787	E005	131.515	1.28936	no	1140.16	3.87846	381.532	2.09996	0.115348	0.332443	0.344703	0.613995	0.000320998	18.6637	8.85567e-05	0.00782105	22.2399	19.4692	22.3429	-0.0066685	-0.198626	0.995388	0.87138	5	142459186	142459287	102	+	124	192	192	114	163	103	134	80	120	ENSRNOT00000011683
ENSRNOG00000030317	E045	191.603	1.47387	no	799.546	7.05479	237.688	2.21534	0.239639	0.208917	0.806109	0.665302	0.00146998	14.8128	0.000607355	0.0366582	25.6658	24.1083	27.6032	-0.104988	-0.195304	0.929812	0.873389	5	169678608	169678737	130	-	178	270	301	168	232	149	237	109	151	c("ENSRNOT00000041937", "ENSRNOT00000042768")
ENSRNOG00000000249	E003	293.786	1.23439	no	311.957	2.74059	233.844	1.53444	0.941753	0.450412	1.25633	0.804458	0.000192318	62.421	2.78904e-14	1.46507e-11	32.8103	27.5724	31.5095	0.0583608	-0.192562	1.04128	0.875051	10	105450353	105450590	238	+	228	310	290	377	539	409	221	122	182	ENSRNOT00000000266
ENSRNOG00000010890	E001	318.964	0.462267	yes	318.964	1.7469	191.461	1.23737	1	0.264622	1.66595	0.373588	0.000142768	49.5144	1.77045e-11	6.54839e-09	34.4727	29.2315	33.3843	0.0462877	-0.191646	1.0326	0.875606	15	55889918	55890607	690	-	289	423	389	338	551	377	258	150	172	ENSRNOT00000046054
ENSRNOG00000010023	E003	454.76	0.660988	yes	907.65	1.9159	313.931	1.14771	0.50103	0.345002	1.4486	0.575918	0.00100104	35.3423	2.11601e-08	4.64778e-06	39.4533	33.8835	38.6949	0.0280041	-0.19156	1.0196	0.875659	2	173904168	173904855	688	-	409	637	626	527	836	590	294	133	174	ENSRNOT00000076880
ENSRNOG00000037428	E001	413.504	0.548413	yes	561.02	3.7875	234.297	0.912807	0.737057	0.144795	1.76487	0.600799	0.000190596	108.828	2.33522e-24	3.1699e-21	39.0491	32.7565	37.401	0.0622126	-0.191297	1.04407	0.875818	12	54344422	54345175	754	-	385	571	525	454	701	505	294	170	212	ENSRNOT00000041981
ENSRNOG00000001854	E007	164.416	1.59627	no	203.577	2.07911	163.098	1.36317	0.807635	0.767766	1.00808	1.171	0.000855754	15.0009	0.000552836	0.034018	22.982	21.9408	25.0458	-0.124066	-0.190957	0.917598	0.876025	4	246770713	246770815	103	-	200	273	293	123	174	150	134	67	121	c("ENSRNOT00000002535", "ENSRNOT00000064320")
ENSRNOG00000019978	E010	654.983	8.18729	no	3146.74	11.1899	728.898	5.17454	0.208147	0.731665	0.898593	1.58223	0.000225239	74.0043	8.51468e-17	5.92722e-14	47.6105	41.1877	47.0126	0.018233	-0.190834	1.01272	0.876099	16	8326271	8326350	80	+	675	1025	999	621	1014	758	408	242	348	ENSRNOT00000027071
ENSRNOG00000011841	E014	337.028	4.26618	yes	1948.53	8.03649	702.652	4.22285	0.172965	0.530851	0.479652	1.01026	0.000146194	38.2013	5.06631e-09	1.24136e-06	34.7951	31.3843	35.7887	-0.0406181	-0.189461	0.972238	0.876933	9	73922599	73922677	79	-	305	473	443	270	436	331	372	221	274	c("ENSRNOT00000037974", "ENSRNOT00000045766", "ENSRNOT00000043627")
ENSRNOG00000023376	E013	2111.08	1.4293	yes	2111.08	5.50616	665.277	3.95435	1	0.259582	3.17324	0.361451	0.000480305	158.248	4.3349e-35	1.08969e-31	82.0105	69.7957	79.5646	0.0436829	-0.188989	1.03074	0.877221	18	3598738	3600214	1477	+	1930	2684	2737	2501	3850	2831	1364	658	924	ENSRNOT00000039377
ENSRNOG00000023300	E009	185.299	0.945404	no	3739.54	9.85999	649.324	2.01047	0.0495513	0.0958828	0.285372	0.47024	0.00150211	15.7545	0.000379275	0.0255123	26.2218	22.9556	26.1578	0.00352477	-0.188397	1.00245	0.87758	16	10193170	10193365	196	+	160	209	198	182	341	208	190	98	130	ENSRNOT00000033838
ENSRNOG00000020616	E002	356.875	4.14972	yes	3113.51	37.4947	2023.28	18.6149	0.114622	0.110675	0.176385	0.222925	0.000123106	39.9027	2.16393e-09	5.70366e-07	36.0216	31.9213	36.3607	-0.013519	-0.187861	0.990673	0.877906	1	88361414	88361499	86	+	290	440	422	362	555	389	372	206	260	c("ENSRNOT00000044145", "ENSRNOT00000056933")
ENSRNOG00000016698	E012	1541.14	0.885713	yes	1541.14	11.9148	566.436	3.90016	1	0.0743373	2.72077	0.227097	0.000480071	90.525	2.20168e-20	2.08995e-17	70.376	65.0573	73.9313	-0.0711017	-0.184475	0.951911	0.879969	18	63320781	63322520	1740	+	1564	2382	2103	1253	2010	1364	1584	888	1203	ENSRNOT00000022410
ENSRNOG00000010890	E002	208.873	0.832164	no	318.964	1.7469	191.461	1.23737	0.654848	0.476367	1.09094	0.672526	0.00162791	18.8716	7.98163e-05	0.00717042	27.9415	23.96	27.2232	0.0375731	-0.184207	1.02639	0.880132	15	55893027	55893277	251	-	193	277	256	213	387	229	183	97	108	ENSRNOT00000046054
ENSRNOG00000013178	E020	251.4	3.54085	no	586.092	8.77301	319.371	3.64653	0.428943	0.403607	0.787173	0.97102	0.00178314	15.0394	0.000542295	0.0335366	30.0926	27.4097	31.1341	-0.0490852	-0.183811	0.966549	0.880374	19	60787498	60787568	71	+	237	398	320	202	325	223	321	137	199	ENSRNOT00000017941
ENSRNOG00000018132	E008	197.124	1.49336	no	914.306	1.6422	212.519	1.15605	0.2156	0.909366	0.92756	1.29178	0.000708405	17.4919	0.000159101	0.0125344	26.8232	23.9782	27.1991	-0.0200778	-0.181836	0.986179	0.88158	18	55698907	55699038	132	-	166	271	216	211	278	196	203	116	158	c("ENSRNOT00000064347", "ENSRNOT00000024704")
ENSRNOG00000014186	E001	125.222	0.179402	yes	156.797	2.8695	71.9829	0.563736	0.798627	0.0625203	1.73961	0.318237	0.0011046	14.2434	0.000807396	0.045647	21.2029	19.3588	21.9549	-0.0502815	-0.181553	0.965748	0.881753	1	76703515	76704212	698	-	121	155	147	105	162	118	140	88	114	ENSRNOT00000018989
ENSRNOG00000002710	E009	148.357	1.09086	no	774.109	13.0323	344.627	3.87927	0.191649	0.0837048	0.430486	0.281204	0.000253318	15.8127	0.000368402	0.0249915	22.511	21.2538	24.0984	-0.0983045	-0.181215	0.93413	0.88196	13	102920655	102920790	136	+	150	243	207	109	157	116	178	102	121	ENSRNOT00000003641
ENSRNOG00000003504	E010	294.804	1.5041	yes	1651.76	16.6328	1192.68	9.63327	0.178479	0.0904298	0.247177	0.156136	0.00103913	35.2939	2.16786e-08	4.75398e-06	34.1858	28.8865	32.6849	0.0647719	-0.178228	1.04592	0.883788	19	37060107	37060302	196	-	264	378	376	263	399	310	366	159	228	ENSRNOT00000046181
ENSRNOG00000021103	E044	260.53	2.89478	no	2988.54	23.8614	160.95	1.25186	0.0871762	0.121317	1.6187	2.31238	0.000951983	18.8034	8.25853e-05	0.0073704	29.6151	28.4719	32.1991	-0.12069	-0.177484	0.919748	0.884244	1	228879473	228879562	90	+	231	370	370	204	356	214	314	159	225	ENSRNOT00000028651
ENSRNOG00000015813	E049	258.171	1.8181	yes	299.234	3.05055	173.314	1.6705	0.862774	0.595993	1.48961	1.08836	0.00124828	24.5741	4.61103e-06	0.000611901	31.4554	27.341	30.8954	0.0259131	-0.176327	1.01812	0.884953	9	14996894	14997035	142	+	247	356	317	167	282	180	405	193	269	ENSRNOT00000021158
ENSRNOG00000012148	E004	221.923	2.80915	no	699.944	5.9744	184.18	1.34386	0.317057	0.470197	1.20492	2.09036	0.000248232	25.43	3.00568e-06	0.000420186	28.8612	25.3553	28.6241	0.0118989	-0.174945	1.00828	0.885801	2	100143044	100143122	79	-	218	335	306	179	251	203	233	131	202	ENSRNOT00000016784
ENSRNOG00000048795	E029	142.345	2.22413	no	439.174	25.7483	180.518	2.11514	0.324119	0.08638	0.788533	1.05153	0.000296113	14.3419	0.00076861	0.0438192	21.7895	21.1156	23.8171	-0.128367	-0.173692	0.914867	0.886571	15	14347510	14347573	64	-	137	209	216	127	176	119	169	72	109	c("ENSRNOT00000075125", "ENSRNOT00000076617")
ENSRNOG00000019207	E020	170.954	2.11054	no	1606.84	3.85803	191.633	0.918629	0.106391	0.547052	0.892091	2.29749	0.000373856	20.0936	4.33245e-05	0.00425851	25.6181	22.2026	25.0426	0.0327819	-0.173658	1.02298	0.886592	1	101394705	101394785	81	+	177	266	262	114	208	151	194	107	122	c("ENSRNOT00000048805", "ENSRNOT00000046418", "ENSRNOT00000049346", "ENSRNOT00000026100", "ENSRNOT00000044257")
ENSRNOG00000032936	E021	638.056	0.282326	no	638.056	1.15626	66.442	0.349829	1	0.244172	9.60321	0.80704	0.00013992	176.978	3.71269e-39	1.11994e-35	49.2976	41.9368	47.2508	0.061178	-0.172122	1.04332	0.887536	7	130207007	130209266	2260	+	577	865	825	589	925	681	668	336	459	c("ENSRNOT00000047960", "ENSRNOT00000045913")
ENSRNOG00000003189	E005	158.381	1.6498	yes	579.513	3.2463	311.201	1.62066	0.2733	0.50821	0.508934	1.01798	0.00027542	20.6976	3.20309e-05	0.00330896	24.4012	21.1307	23.798	0.0361138	-0.171501	1.02535	0.887918	X	72975482	72975577	96	-	175	235	191	154	222	171	150	69	98	ENSRNOT00000004263
ENSRNOG00000002877	E040	150.346	1.51865	no	508.279	2.85192	136.09	0.947616	0.295795	0.5325	1.10476	1.6026	0.000265129	14.1955	0.000826974	0.0465021	22.482	21.4521	24.1577	-0.103709	-0.171363	0.930637	0.888004	X	21875246	21875344	99	-	174	228	217	94	153	100	198	106	133	ENSRNOT00000003882
ENSRNOG00000009125	E001	298.669	0.349729	yes	298.669	1.45707	139.057	0.970411	1	0.240022	2.14781	0.360393	0.00013142	55.1428	1.06143e-12	4.54516e-10	34.139	29.148	32.8219	0.0567633	-0.171262	1.04013	0.888066	15	86977711	86978564	854	-	233	322	307	283	436	317	381	200	271	ENSRNOT00000037588
ENSRNOG00000019367	E001	2310.31	0.71218	yes	2310.31	2.30293	700.382	1.38768	1	0.309249	3.29865	0.513216	0.00165029	68.8804	1.10362e-15	6.84055e-13	84.6715	75.1051	84.5375	0.00228559	-0.17068	1.00159	0.888424	2	225708799	225712042	3244	-	2382	3475	3499	2267	3598	2615	1567	936	1107	ENSRNOT00000026213
ENSRNOG00000012424	E008	116.88	2.29177	no	198.682	2.33864	126.865	1.412	0.588278	0.979958	0.921301	1.62307	0.000318791	17.5372	0.000155545	0.0123353	21.3403	18.0111	20.2721	0.0740879	-0.170608	1.0527	0.888468	9	72313838	72313888	51	-	146	187	187	94	130	94	117	55	80	ENSRNOT00000040525
ENSRNOG00000042406	E002	113.337	1.05922	no	1378.38	15.5363	533.212	5.79732	0.0822245	0.0681775	0.212555	0.182709	0.00186983	17.6661	0.000145833	0.0117762	21.4833	17.9377	20.1804	0.0902645	-0.169957	1.06457	0.888869	10	2102499	2102605	107	+	87	137	112	124	161	128	153	60	87	ENSRNOT00000004429
ENSRNOG00000005130	E004	333.336	3.23628	no	1930.19	6.48871	546.195	3.71586	0.172696	0.498755	0.610288	0.870937	0.000155956	35.1449	2.33546e-08	5.08865e-06	35.0482	30.5205	34.3226	0.03018	-0.169379	1.02114	0.889225	14	87399956	87400058	103	+	313	460	464	323	540	374	290	135	207	ENSRNOT00000057199
ENSRNOG00000020544	E006	184.765	1.18439	yes	1630.96	7.37104	707.813	4.19461	0.113286	0.160681	0.261036	0.28236	0.000240427	26.6674	1.61899e-06	0.000243018	26.6574	22.8086	25.6471	0.055739	-0.169217	1.03939	0.889325	15	38454862	38455017	156	-	140	224	200	189	342	209	175	106	125	ENSRNOT00000064643
ENSRNOG00000016135	E001	235.336	0.819985	yes	344.124	1.44949	160.824	0.912817	0.683869	0.565706	1.46331	0.898302	0.00142329	18.3385	0.000104192	0.00897172	29.309	25.8129	29.0167	0.0144583	-0.168792	1.01007	0.889587	17	30910292	30910578	287	-	209	255	268	242	363	298	189	129	189	ENSRNOT00000021660
ENSRNOG00000006462	E001	925.058	0.298021	yes	925.058	2.18916	182.089	1.2066	1	0.136135	5.08025	0.246993	0.000829443	48.6193	2.76984e-11	9.94673e-09	53.4261	49.6715	55.7937	-0.0625579	-0.167684	0.957565	0.89027	15	23583076	23586179	3104	-	1013	1621	1323	868	1449	1044	564	321	425	ENSRNOT00000009404
ENSRNOG00000006217	E007	178.742	0.551672	no	1449.17	2.27091	637.007	1.37461	0.123341	0.242931	0.280596	0.401331	0.0003701	18.3779	0.00010216	0.00881597	25.9499	22.794	25.6016	0.019492	-0.16758	1.0136	0.890335	7	14542477	14542800	324	-	176	235	215	175	283	167	184	90	134	ENSRNOT00000008303
ENSRNOG00000002051	E035	142.885	1.64236	no	891.726	38.367	190.812	2.44715	0.160234	0.0428065	0.748826	0.671131	0.00029078	18.5251	9.49107e-05	0.00828078	23.5119	20.3761	22.8405	0.0417948	-0.164713	1.02939	0.892106	11	34774985	34775071	87	-	138	195	167	131	181	146	166	85	110	c("ENSRNOT00000052033", "ENSRNOT00000065535", "ENSRNOT00000002812")
ENSRNOG00000050169	E004	1063.72	1.03981	yes	1063.72	17.9136	673.136	8.4021	1	0.0580457	1.58025	0.123755	8.37573e-05	118.67	1.70259e-26	2.68738e-23	58.5478	54.6699	61.2488	-0.0650668	-0.163935	0.955901	0.892587	12	4334561	4335583	1023	+	956	1395	1284	1136	1690	1212	964	497	690	ENSRNOT00000071928
ENSRNOG00000017907	E007	334.153	2.30451	yes	5449.46	34.8903	2656.85	23.3188	0.0613186	0.0660501	0.125771	0.0988263	0.00012737	24.2751	5.35449e-06	0.000696202	33.8845	31.7454	35.5291	-0.068377	-0.162455	0.95371	0.893503	10	14452987	14453131	145	-	297	442	390	312	484	342	347	207	262	ENSRNOT00000024406
ENSRNOG00000019482	E003	467.798	3.03765	no	1103.14	15.2239	741.64	5.1996	0.424059	0.199531	0.630761	0.584208	0.00133115	18.9538	7.66013e-05	0.00694131	40.4734	37.2437	41.663	-0.0417926	-0.161771	0.971447	0.893927	19	11492149	11492302	154	-	377	617	625	409	686	520	501	265	352	ENSRNOT00000026373
ENSRNOG00000012099	E001	361.519	0.27895	yes	361.519	3.50928	188.218	1.6632	1	0.0794891	1.92074	0.167718	0.000157788	50.8575	9.04566e-12	3.44911e-09	37.1611	32.5215	36.286	0.0343821	-0.158017	1.02412	0.896256	2	41944123	41945418	1296	-	274	426	422	295	461	335	511	278	347	ENSRNOT00000016135
ENSRNOG00000019482	E002	634.886	2.93929	no	1103.14	15.2239	741.64	5.1996	0.575524	0.19307	0.856057	0.565291	0.000116277	54.6252	1.37493e-12	5.77825e-10	47.3862	42.8266	47.7747	-0.0117813	-0.157741	0.991867	0.896427	19	11488763	11488978	216	-	528	817	801	599	957	683	638	368	484	ENSRNOT00000026373
ENSRNOG00000025011	E003	310.3	1.72389	no	891.495	3.62012	318.992	1.81962	0.348067	0.476197	0.97275	0.947387	0.000179756	25.2175	3.34261e-06	0.000461114	33.5814	30.3926	33.9038	-0.0137863	-0.157727	0.99049	0.896436	15	32427399	32427578	180	-	304	472	436	227	396	276	350	198	238	ENSRNOT00000022593
ENSRNOG00000010169	E010	175.171	0.189579	yes	488.43	1.99792	141.722	1.07325	0.358641	0.0948883	1.23602	0.176641	0.000354221	14.7316	0.000632517	0.0379072	25.0208	23.253	25.9304	-0.0515175	-0.157229	0.964921	0.896746	5	138450604	138451527	924	+	144	219	200	125	211	169	251	133	173	ENSRNOT00000013533
ENSRNOG00000037428	E002	561.02	0.502256	no	561.02	3.7875	234.297	0.912807	1	0.132609	2.39448	0.550232	0.000419083	82.7936	1.05098e-18	8.64625e-16	44.0252	39.486	44.0131	0.000396462	-0.156592	1.00027	0.897142	12	54345344	54346460	1117	-	524	807	743	576	866	683	430	228	334	ENSRNOT00000041981
ENSRNOG00000002100	E005	646.777	6.04465	no	5486.47	21.4011	1121.87	7.66322	0.117886	0.282446	0.576518	0.788787	0.000538288	29.9392	3.15344e-07	5.55918e-05	46.2434	44.1707	49.2118	-0.0897577	-0.155913	0.939681	0.897564	14	33331600	33331706	107	-	621	929	910	559	915	549	688	359	509	ENSRNOT00000066382
ENSRNOG00000012568	E011	660.91	10.4906	no	2352.68	16.7278	1128.74	8.53814	0.280918	0.627138	0.58553	1.22868	7.93763e-05	53.0737	2.9867e-12	1.22116e-09	48.2742	44.099	49.1057	-0.0246363	-0.155145	0.983068	0.898042	3	86685339	86685401	63	-	568	911	850	558	825	616	770	436	593	ENSRNOT00000017360
ENSRNOG00000008019	E002	215.5	2.59638	no	2514.89	4.82234	477.368	2.32548	0.0856893	0.538406	0.451433	1.11649	0.000186436	15.3938	0.000454223	0.0293049	27.2881	25.6947	28.5792	-0.0666933	-0.153496	0.954824	0.899069	7	80745297	80745379	83	+	218	354	313	153	241	165	243	143	183	ENSRNOT00000010856
ENSRNOG00000004143	E001	1077.46	8.75981	yes	10814.1	30.0289	4949.84	22.1263	0.0996346	0.291713	0.217675	0.3959	0.000290601	109.45	1.71113e-24	2.3462e-21	63.2369	54.6726	60.8061	0.0565515	-0.153397	1.03998	0.899131	13	56297571	56297693	123	+	793	1289	1084	934	1504	996	1528	809	1047	ENSRNOT00000005551
ENSRNOG00000046381	E005	1631.98	22.3559	no	3856.26	51.0877	1135.22	12.1994	0.423202	0.437598	1.43759	1.83254	8.43437e-05	232.631	3.05317e-51	1.42913e-47	73.8105	66.7268	74.1847	-0.00729546	-0.152855	0.994956	0.899468	3	178478030	178478102	73	+	1074	1722	1509	1362	2214	1455	2219	1519	1867	ENSRNOT00000072877
ENSRNOG00000047246	E002	470.189	3.98465	no	9038.6	9.68664	2484.73	5.479	0.0520201	0.411355	0.189231	0.727259	0.000488485	38.6227	4.10378e-09	1.02025e-06	40.6682	37.3242	41.4824	-0.0286004	-0.152389	0.980371	0.899759	19	49945129	49945246	118	-	366	613	529	490	666	515	520	272	368	ENSRNOT00000070822
ENSRNOG00000005730	E009	210.781	0.686582	yes	352.323	54.591	162.548	7.98256	0.598259	0.0125768	1.29673	0.0860102	0.00408913	16.8479	0.000219545	0.0163476	27.6501	22.888	25.4131	0.121709	-0.150985	1.08802	0.900636	5	16950858	16951164	307	-	200	325	314	268	371	239	123	48	76	ENSRNOT00000007769
ENSRNOG00000020281	E002	384.891	6.41485	no	719.52	8.06519	217.958	1.97801	0.534927	0.795374	1.76589	3.24309	0.000217016	37.2601	8.11083e-09	1.93488e-06	37.6514	33.8582	37.5911	0.00231269	-0.150885	1.0016	0.900698	1	205441360	205441419	60	-	308	442	412	302	541	344	508	297	404	ENSRNOT00000027525
ENSRNOG00000020225	E001	292.821	0.791408	yes	433.156	2.12838	222.434	1.0719	0.676017	0.371836	1.31644	0.738324	0.00019738	37.2532	8.13904e-09	1.93488e-06	33.396	29.4025	32.5996	0.0348207	-0.148915	1.02443	0.901928	3	158850471	158850840	370	-	223	367	358	268	401	282	355	207	248	ENSRNOT00000037177
ENSRNOG00000011841	E013	674.498	2.36666	no	1948.53	8.03649	702.652	4.22285	0.346157	0.294489	0.959933	0.560441	0.000106596	46.7044	7.21551e-11	2.43041e-08	47.6943	45.1486	50.0428	-0.0693437	-0.148479	0.953071	0.902201	9	73901177	73901461	285	-	587	918	942	570	835	585	814	453	566	c("ENSRNOT00000037974", "ENSRNOT00000045766", "ENSRNOT00000043627")
ENSRNOG00000020347	E003	277.342	1.7893	no	1175.07	84.2559	309.602	5.27603	0.236022	0.0212365	0.895802	0.339138	0.000241762	20.1627	4.1852e-05	0.0041468	31.6323	28.9999	32.132	-0.0226105	-0.147963	0.98445	0.902524	1	173407009	173407163	155	-	265	376	358	202	362	281	327	182	222	ENSRNOT00000027575
ENSRNOG00000012148	E003	324.282	1.61334	no	699.944	5.9744	184.18	1.34386	0.463297	0.270042	1.76068	1.20053	0.000201967	25.3973	3.05532e-06	0.000425809	34.5108	31.0862	34.3936	0.00491008	-0.145868	1.00341	0.903836	2	100142000	100142200	201	-	290	497	463	271	387	254	352	215	289	ENSRNOT00000016784
ENSRNOG00000013604	E006	583.613	15.7733	no	3953.02	94.355	1934.85	36.1621	0.147637	0.16717	0.301632	0.436184	0.000255299	32.5825	8.40992e-08	1.67143e-05	43.8211	42.5482	47.0665	-0.103076	-0.145603	0.931045	0.904002	7	12688087	12688123	37	-	496	731	689	479	779	587	747	399	500	ENSRNOT00000018691
ENSRNOG00000030654	E003	409.821	3.30501	no	647.255	4.83698	386.086	3.35925	0.633167	0.683278	1.06147	0.983852	0.000103273	26.2298	2.01499e-06	0.000294425	37.9351	34.9288	38.6298	-0.0261806	-0.145296	0.982017	0.904194	8	60376652	60376775	124	+	375	568	551	367	589	433	399	221	300	ENSRNOT00000048318
ENSRNOG00000049302	E039	345.412	0.227544	yes	889.147	17.301	142.644	1.22491	0.388476	0.0131521	2.42149	0.185765	0.000679997	31.7889	1.25061e-07	2.39438e-05	36.2234	31.4885	34.8179	0.0570922	-0.145005	1.04037	0.904376	19	28553528	28555045	1518	-	299	511	501	219	297	209	535	295	365	c("ENSRNOT00000076138", "ENSRNOT00000076814")
ENSRNOG00000020542	E008	128.195	0.604695	yes	3455.9	53.9985	1829.69	18.3394	0.0370946	0.0111984	0.070064	0.0329725	0.000376878	17.4628	0.00016144	0.0126893	22.1973	18.765	20.7482	0.0973951	-0.144942	1.06984	0.904416	2	207978861	207979072	212	+	118	153	154	142	218	156	90	56	88	ENSRNOT00000027867
ENSRNOG00000019978	E013	997.221	6.73798	no	3146.74	11.1899	728.898	5.17454	0.316906	0.602146	1.36812	1.30214	5.75209e-05	99.4943	2.4836e-22	2.93158e-19	58.329	51.3467	56.7569	0.0394179	-0.144523	1.0277	0.904679	16	8338101	8338248	148	+	1025	1554	1434	1034	1553	1086	701	369	512	ENSRNOT00000027071
ENSRNOG00000024651	E025	192.312	1.3355	no	494.959	2.05339	220.216	1.29348	0.388541	0.650388	0.873286	1.03248	0.000265868	14.382	0.000753346	0.0431301	26.4764	24.1667	26.7126	-0.0128139	-0.1445	0.991157	0.904693	6	51707376	51707519	144	-	186	283	228	148	196	149	264	141	188	ENSRNOT00000032417
ENSRNOG00000012764	E011	252.516	0.282773	no	1313.1	4.82441	567.246	3.05054	0.192305	0.0586128	0.445162	0.0926958	0.000263341	15.5672	0.000416513	0.0274327	29.9665	27.7692	30.6608	-0.0330444	-0.142906	0.977356	0.905693	4	7233723	7234615	893	-	240	321	329	198	334	260	284	166	202	ENSRNOT00000064386
ENSRNOG00000000851	E001	302.764	3.48004	yes	1081.83	76.3517	717.846	8.69044	0.279863	0.0455791	0.421767	0.400445	0.000274345	17.1056	0.000193006	0.0146949	32.2214	30.941	34.1139	-0.0823376	-0.140841	0.944526	0.90699	20	7198938	7199024	87	+	255	370	329	236	389	229	480	227	309	c("ENSRNOT00000001129", "ENSRNOT00000060832")
ENSRNOG00000010137	E001	1423.94	0.246101	yes	1423.94	1.59689	199.579	0.946165	1	0.154113	7.13474	0.260104	7.1017e-05	127.928	1.66233e-28	3.00866e-25	67.5159	64.4721	71.0419	-0.0734432	-0.139996	0.950367	0.907522	15	41680885	41686670	5786	-	1191	1853	1693	1167	1804	1281	1774	1027	1386	ENSRNOT00000013901
ENSRNOG00000003504	E009	612.305	2.97235	no	1651.76	16.6328	1192.68	9.63327	0.370698	0.178704	0.513383	0.308551	0.00232943	30.05	2.98345e-07	5.30082e-05	48.9162	41.5515	45.766	0.0960377	-0.139376	1.06883	0.907912	19	37058319	37058524	206	-	555	761	714	531	832	674	729	400	451	ENSRNOT00000046181
ENSRNOG00000036833	E007	841.392	6.14155	no	5893.01	11.9933	1830.56	7.85178	0.142778	0.512083	0.459637	0.782185	0.000630699	42.473	5.98545e-10	1.73607e-07	54.5404	48.9359	53.8633	0.0180224	-0.138409	1.01257	0.90852	7	142738948	142739084	137	-	661	998	868	571	818	590	1391	816	1045	ENSRNOT00000064261
ENSRNOG00000000231	E007	217.8	2.475	no	910.04	3.45406	351.564	2.38814	0.23933	0.716547	0.619517	1.03637	0.000858157	17.7747	0.000138126	0.0112341	28.8137	25.3277	27.8608	0.0485154	-0.137524	1.0342	0.909078	7	119646952	119647039	88	+	217	293	250	205	322	209	232	124	162	ENSRNOT00000046563
ENSRNOG00000019978	E012	794.987	10.4604	no	3146.74	11.1899	728.898	5.17454	0.252639	0.9348	1.09067	2.02151	9.22704e-05	85.0225	3.44818e-19	3.01979e-16	52.8645	45.98	50.5609	0.0642773	-0.137017	1.04556	0.909398	16	8333789	8333864	76	+	818	1167	1157	783	1290	909	532	304	419	ENSRNOT00000027071
ENSRNOG00000011168	E005	196.942	2.00961	no	825.186	5.75121	243.716	2.21362	0.238664	0.349425	0.808081	0.907842	0.000211425	14.5701	0.000685704	0.0401724	25.5017	25.152	27.6533	-0.116853	-0.136779	0.922197	0.909548	15	42043881	42043978	98	-	207	287	280	160	236	161	245	109	156	ENSRNOT00000015233
ENSRNOG00000016622	E009	722.656	2.27967	yes	2727.96	18.9111	1214.33	8.45341	0.264907	0.120547	0.595108	0.269675	0.000550727	26.2886	1.95658e-06	0.000286199	48.3478	51.7445	47.0127	0.0404006	0.138354	1.0284	1.10065	X	82392478	82392794	317	-	530	823	673	664	1169	753	847	509	690	ENSRNOT00000022525
ENSRNOG00000038228	E002	76.3848	0.391717	no	120.756	0.869564	81.0547	0.442859	0.632553	0.450475	0.942385	0.884518	0.000701094	18.9926	7.51302e-05	0.00682624	14.8667	17.8516	16.2172	-0.125434	0.138529	0.916728	1.10078	15	62383516	62383710	195	-	68	71	83	51	72	66	149	51	101	ENSRNOT00000058204
ENSRNOG00000004553	E004	2099.48	1.42049	yes	2099.48	13.3556	1058.13	7.81463	1	0.106359	1.98414	0.181773	0.00224096	25.8392	2.44951e-06	0.000349269	82.5226	82.7463	75.1657	0.134715	0.138622	1.09788	1.10085	13	100664588	100666065	1478	+	1288	2115	1930	1954	3173	2214	2819	1658	2146	ENSRNOT00000006154
ENSRNOG00000001682	E007	206.775	1.70889	no	2574.11	7.68677	479.026	4.18638	0.0803288	0.222315	0.431658	0.408202	0.000725281	20.5049	3.52712e-05	0.00355971	25.0756	28.7695	26.1292	-0.0593748	0.138881	0.95968	1.10105	11	38204577	38204697	121	+	150	220	242	160	212	169	318	186	245	ENSRNOT00000065600
ENSRNOG00000019367	E004	387.103	1.27757	no	2310.31	2.30293	700.382	1.38768	0.167555	0.554758	0.552703	0.92065	0.00122525	49.5385	1.74924e-11	6.48764e-09	34.5664	38.8773	35.306	-0.0305439	0.139015	0.979051	1.10115	2	225716797	225717099	303	-	338	577	542	377	536	341	402	217	278	ENSRNOT00000026213
ENSRNOG00000001682	E006	137.045	2.53787	no	2574.11	7.68677	479.026	4.18638	0.0532398	0.330161	0.286091	0.606222	0.00210958	16.2099	0.000302035	0.0213631	19.9762	23.7571	21.5662	-0.110485	0.13959	0.926277	1.10159	11	38203849	38203902	54	+	92	156	168	106	129	106	223	129	156	ENSRNOT00000065600
ENSRNOG00000020616	E001	803.81	14.6147	yes	3113.51	37.4947	2023.28	18.6149	0.258169	0.389781	0.397282	0.785111	7.93203e-05	53.3905	2.54923e-12	1.04861e-09	50.6842	54.7328	49.6577	0.0295182	0.140387	1.02067	1.1022	1	88361280	88361334	55	+	587	890	721	711	1113	828	1161	591	812	ENSRNOT00000027987
ENSRNOG00000002550	E032	311.046	0.146306	yes	893.054	15.9715	115.908	1.08332	0.348295	0.00916039	2.68356	0.135053	0.000143967	26.1309	2.11716e-06	0.000307368	31.6914	35.0186	31.7671	-0.00344254	0.140587	0.997617	1.10235	X	56013655	56015780	2126	-	270	391	363	217	372	262	467	234	320	ENSRNOT00000076909
ENSRNOG00000005277	E004	620.713	5.1726	no	660.068	5.74095	122.959	0.950708	0.940376	0.901001	5.04812	5.44079	8.84887e-05	40.6913	1.45882e-09	3.95257e-07	44.152	48.6149	44.0931	0.00192702	0.140846	1.00134	1.10255	13	56987655	56987774	120	-	563	808	751	554	901	613	654	374	523	ENSRNOT00000007597
ENSRNOG00000034140	E010	6012.87	7.17526	yes	6012.87	22.5928	1249.41	8.16807	1	0.31759	4.81255	0.878453	3.40171e-05	731.007	1.83605e-159	4.98462e-155	122.3	129.131	117.064	0.0631199	0.141535	1.04472	1.10308	16	71450693	71451530	838	+	5607	8079	7712	6130	9624	6984	5011	2818	3597	ENSRNOT00000022166
ENSRNOG00000011014	E025	273.444	3.64593	yes	1087.41	7.25799	444.432	4.22309	0.251465	0.502333	0.615267	0.863332	0.000318248	18.2636	0.00010817	0.00924639	29.5482	32.7502	29.6697	-0.00592018	0.142515	0.995905	1.10383	4	57951069	57951143	75	-	254	391	390	241	399	228	291	158	203	ENSRNOT00000033706
ENSRNOG00000002749	E004	224.919	2.36757	no	3325.3	4.71483	390.647	2.40318	0.0676389	0.502154	0.575761	0.985183	0.000191411	15.9655	0.000341303	0.0235653	27.1938	29.686	26.8838	0.0165426	0.143044	1.01153	1.10423	10	81584363	81584457	95	+	181	284	277	196	297	206	271	163	204	ENSRNOT00000003777
ENSRNOG00000008471	E028	141.632	3.6316	no	397.563	3.99529	282.132	2.14497	0.356251	0.90897	0.502008	1.69308	0.000302716	22.4541	1.33091e-05	0.0015428	19.8817	23.483	21.2636	-0.0969468	0.14323	0.93501	1.10437	13	58069521	58069559	39	+	105	153	165	72	105	77	262	154	216	ENSRNOT00000011324
ENSRNOG00000013717	E007	325.001	0.505445	yes	1548.4	4.1475	553.743	2.49669	0.209895	0.121867	0.586917	0.202446	0.000119395	45.3929	1.39017e-10	4.46112e-08	31.1132	36.259	32.8202	-0.0770563	0.143758	0.94799	1.10478	17	29028922	29029564	643	-	293	470	422	284	443	313	356	192	250	ENSRNOT00000018359
ENSRNOG00000019367	E005	61.8168	0.710537	yes	2310.31	2.30293	700.382	1.38768	0.0267569	0.308536	0.0882615	0.512032	0.000539278	17.5802	0.000152232	0.0121402	13.4103	15.9981	14.4724	-0.109962	0.144595	0.926612	1.10542	2	225717223	225717309	87	-	59	86	94	53	79	53	62	43	43	ENSRNOT00000026213
ENSRNOG00000005277	E005	517.607	4.01245	no	660.068	5.74095	122.959	0.950708	0.784171	0.698918	4.20958	4.22049	0.000102208	29.4786	3.97002e-07	6.90672e-05	40.9975	44.3107	40.0621	0.0332985	0.145416	1.02335	1.10605	13	56987906	56988034	129	-	461	679	600	482	750	541	579	298	402	ENSRNOT00000007597
ENSRNOG00000014434	E039	225.185	1.06723	no	319.632	1.81242	125.69	0.915957	0.704515	0.588842	1.79159	1.16515	0.000209432	23.3855	8.35428e-06	0.00102442	26.4531	30.0248	27.1402	-0.0369909	0.145726	0.974686	1.10629	1	58680468	58680678	211	+	184	288	276	162	246	169	313	198	245	ENSRNOT00000019358
ENSRNOG00000006094	E012	942.457	7.47982	no	12171.9	30.136	2501.58	16.7542	0.0774289	0.248202	0.376745	0.446444	0.000302818	47.2904	5.38298e-11	1.84988e-08	55.6773	58.8864	53.1801	0.0662013	0.147048	1.04696	1.1073	3	99371825	99371950	126	-	815	1201	1140	768	1121	842	1304	665	885	ENSRNOT00000009000
ENSRNOG00000022804	E002	241.323	1.02256	no	1409.94	5.63049	399.452	3.00449	0.171159	0.18161	0.604135	0.340343	0.000414381	14.8842	0.000586063	0.0355628	28.6309	30.1535	27.2253	0.0726237	0.147376	1.05163	1.10755	9	14011949	14012184	236	+	176	263	234	143	264	201	405	224	322	ENSRNOT00000064229
ENSRNOG00000002695	E002	330.491	2.05274	no	1109.59	3.89942	438.828	2.51727	0.29785	0.526421	0.753122	0.815463	0.000129457	23.0108	1.00755e-05	0.00121034	33.6947	35.5853	32.1245	0.0688476	0.147606	1.04888	1.10773	13	102833084	102833244	161	-	271	401	376	271	421	313	453	223	336	ENSRNOT00000003618
ENSRNOG00000010890	E017	148.349	1.2572	no	318.964	1.7469	191.461	1.23737	0.465096	0.719673	0.774826	1.01602	0.00027217	17.9003	0.000129719	0.0106783	21.3186	24.5816	22.1838	-0.0573993	0.148069	0.960995	1.10809	15	55922569	55922686	118	-	135	182	163	131	205	141	175	105	128	ENSRNOT00000046054
ENSRNOG00000012806	E002	278.766	2.78766	no	1239.83	6.52478	257.153	1.57385	0.224843	0.427243	1.08405	1.77123	0.00121331	14.4647	0.000722807	0.0417693	30.9533	32.5023	29.3244	0.0779911	0.148439	1.05555	1.10837	1	199998561	199998660	100	+	216	374	287	178	316	209	413	259	330	c("ENSRNOT00000066448", "ENSRNOT00000049430", "ENSRNOT00000035770")
ENSRNOG00000004827	E001	693.287	3.25487	yes	4931.19	21.8038	1172.74	9.68561	0.140592	0.14928	0.591168	0.336052	0.00146854	16.2422	0.000297202	0.0210999	48.5579	50.5712	45.5839	0.0911812	0.149791	1.06524	1.10941	6	138807510	138807722	213	+	567	789	670	517	852	643	1082	558	730	ENSRNOT00000064957
ENSRNOG00000012021	E014	296.35	2.76963	no	540.606	5.59874	361.931	3.39159	0.548182	0.494688	0.818802	0.816617	0.000193119	18.7426	8.51324e-05	0.00756291	31.7947	33.4435	30.1368	0.0772568	0.150199	1.05501	1.10972	3	161345883	161345989	107	-	180	318	266	273	406	294	417	249	318	ENSRNOT00000066808
ENSRNOG00000010274	E002	264.626	1.91758	no	604.476	4.78356	434.393	2.60534	0.437777	0.400869	0.609185	0.736018	0.000585863	14.8876	0.00058506	0.0355178	29.5782	30.5716	27.5416	0.102921	0.150578	1.07395	1.11001	2	184963360	184963497	138	+	159	251	237	141	219	166	608	295	387	ENSRNOT00000013931
ENSRNOG00000001424	E020	122.418	0.18217	no	492.044	13.8279	241.464	3.13332	0.248795	0.013174	0.506983	0.0581395	0.000381096	24.0718	5.92756e-06	0.000759797	18.3072	22.1624	19.949	-0.123907	0.1518	0.917699	1.11095	12	25404508	25405179	672	+	96	131	140	72	91	62	239	118	188	c("ENSRNOT00000059486", "ENSRNOT00000001928")
ENSRNOG00000025892	E021	94.0426	1.0222	no	5513.66	45.358	558.994	5.94085	0.0170563	0.0225363	0.168236	0.172063	0.000383985	21.6227	2.01693e-05	0.00220261	16.2717	19.6874	17.7081	-0.122042	0.152866	0.918886	1.11178	3	14004827	14004918	92	+	72	112	89	61	88	56	171	92	130	ENSRNOT00000050528
ENSRNOG00000021571	E008	236.676	1.01144	yes	1372.28	11.745	553.313	5.85043	0.172469	0.0861166	0.427744	0.172883	0.000196255	45.9819	1.03551e-10	3.40347e-08	26.4226	31.3734	28.2174	-0.0948107	0.152961	0.936395	1.11185	X	115066761	115066994	234	-	182	267	249	164	270	205	401	187	277	ENSRNOT00000035659
ENSRNOG00000016724	E022	204.623	1.6636	no	2200.59	97.3736	634.453	8.43742	0.0929857	0.0170848	0.322519	0.19717	0.000237952	14.9902	0.000555805	0.0341697	26.9333	27.603	24.8037	0.118839	0.15427	1.08586	1.11286	9	117125255	117125377	123	+	126	215	213	150	240	156	334	211	241	c("ENSRNOT00000022878", "ENSRNOT00000022849")
ENSRNOG00000005277	E002	605.187	4.4499	no	660.068	5.74095	122.959	0.950708	0.916855	0.775116	4.92185	4.68062	9.91069e-05	41.7899	8.42247e-10	2.37691e-07	43.9608	48.0133	43.1398	0.0271961	0.154415	1.01903	1.11297	13	56987019	56987154	136	-	534	789	705	535	868	646	636	367	508	ENSRNOT00000007597
ENSRNOG00000010676	E010	186.772	3.59177	no	1611.29	13.7498	817.51	6.56346	0.115914	0.261222	0.228464	0.547237	0.000726127	21.8314	1.81709e-05	0.00201847	23.9634	27.6409	24.7834	-0.0485374	0.157435	0.966916	1.1153	10	86932057	86932108	52	-	148	247	176	148	224	158	264	162	194	ENSRNOT00000014230
ENSRNOG00000033101	E040	254.334	1.81667	no	710.362	2.6995	179.657	1.25712	0.358034	0.672966	1.41566	1.44511	0.000833899	14.5228	0.000702129	0.0408233	29.9281	31.0503	27.8339	0.104659	0.157764	1.07524	1.11556	10	66634473	66634612	140	+	193	285	286	238	318	249	320	183	263	ENSRNOT00000043448
ENSRNOG00000012148	E032	117.698	1.30775	no	699.944	5.9744	184.18	1.34386	0.168153	0.218893	0.639036	0.973132	0.000665584	16.9939	0.000204094	0.0153827	18.792	22.1111	19.8141	-0.0764065	0.158246	0.948417	1.11593	2	100234878	100234967	90	-	107	159	142	67	115	84	208	95	127	c("ENSRNOT00000049793", "ENSRNOT00000016784")
ENSRNOG00000012148	E049	124.116	1.00908	no	699.944	5.9744	184.18	1.34386	0.177323	0.1689	0.673885	0.750879	0.000569336	19.9689	4.61118e-05	0.0044999	19.1727	22.7506	20.355	-0.0863268	0.160523	0.941918	1.11769	2	100286335	100286457	123	-	101	157	173	83	125	69	209	106	140	c("ENSRNOT00000049793", "ENSRNOT00000016784")
ENSRNOG00000021817	E002	328.283	1.79389	no	1205.42	3.76933	358.935	2.03406	0.272339	0.475919	0.914602	0.881927	0.00131315	18.3889	0.000101599	0.00878433	32.5311	35.9147	32.1238	0.0181805	0.160933	1.01268	1.11801	4	208899029	208899211	183	+	294	402	347	289	443	321	386	251	276	ENSRNOT00000029819
ENSRNOG00000027408	E001	455.476	3.07754	yes	782.255	12.9385	632.492	5.50782	0.582261	0.237859	0.720129	0.558758	0.000190946	37.0771	8.888e-09	2.09823e-06	38.9077	41.5849	37.1864	0.0652824	0.161286	1.04629	1.11828	2	197690280	197690427	148	+	300	495	478	303	520	373	769	436	545	ENSRNOT00000037890
ENSRNOG00000003071	E014	478.829	0.241833	yes	478.829	7.867	233.302	3.25114	1	0.0307402	2.0524	0.0743841	0.00149084	62.035	3.38272e-14	1.72024e-11	36.4632	44.7449	40.0111	-0.133959	0.161321	0.911327	1.11831	13	85373572	85375551	1980	+	358	579	532	339	541	395	705	431	542	c("ENSRNOT00000004243", "ENSRNOT00000076601")
ENSRNOG00000000989	E008	236.993	1.7426	no	1307.94	36.5495	609.879	12.3565	0.181196	0.0476777	0.38859	0.141027	0.000173007	28.508	6.45022e-07	0.0001073	27.04	30.7273	27.4758	-0.0230645	0.161363	0.98414	1.11834	12	13307317	13307452	136	-	154	218	190	222	372	271	349	171	235	c("ENSRNOT00000076149", "ENSRNOT00000076423")
ENSRNOG00000017069	E005	207.766	0.953054	no	739.4	3.27588	203.974	1.69712	0.280992	0.290931	1.01859	0.561573	0.00091522	16.7087	0.000235376	0.0172951	25.7826	28.7658	25.7145	0.00381978	0.161776	1.00265	1.11866	1	81609858	81610075	218	-	147	211	219	171	277	188	291	193	208	ENSRNOT00000023392
ENSRNOG00000005277	E001	429.225	2.22397	yes	660.068	5.74095	122.959	0.950708	0.650274	0.387386	3.49079	2.33927	0.00010337	32.5614	8.49947e-08	1.6843e-05	37.0367	40.869	36.5186	0.0203244	0.162375	1.01419	1.11913	13	56986605	56986797	193	-	380	558	500	394	607	437	454	271	356	ENSRNOT00000007597
ENSRNOG00000048406	E009	238.582	8.83635	yes	761.271	12.8671	458.151	5.86414	0.313399	0.686742	0.520748	1.50684	0.000348	18.9568	7.64869e-05	0.00693557	28.4963	30.0905	26.8528	0.0857019	0.164236	1.0612	1.12057	5	154173963	154173989	27	-	202	273	236	142	222	191	442	215	289	ENSRNOT00000071224
ENSRNOG00000010676	E011	199.593	3.50163	yes	1611.29	13.7498	817.51	6.56346	0.123871	0.254667	0.244148	0.533504	0.000247408	20.6037	3.35714e-05	0.00342896	25.3506	28.2959	25.2355	0.00656106	0.165134	1.00456	1.12127	10	86933940	86933996	57	-	164	246	182	157	250	187	280	162	209	ENSRNOT00000014230
ENSRNOG00000015999	E007	198.372	2.61016	yes	1468.98	7.98456	697.665	4.93456	0.135041	0.3269	0.284337	0.528954	0.000247009	39.7837	2.29662e-09	5.99519e-07	23.994	28.906	25.7347	-0.101038	0.167654	0.932362	1.12323	7	12575052	12575127	76	-	179	264	274	111	201	129	329	161	215	ENSRNOT00000021648
ENSRNOG00000018823	E006	366.918	2.77968	no	6835.48	22.0085	1926.44	12.6883	0.0536784	0.126301	0.190464	0.219074	0.00189535	14.6606	0.000655385	0.0389509	34.8615	37.7987	33.6307	0.0518555	0.168557	1.0366	1.12393	16	7186422	7186553	132	-	261	417	422	238	396	337	583	313	435	ENSRNOT00000036910
ENSRNOG00000003542	E001	1074.84	11.8115	yes	4461.13	44.6113	3261.9	29.4585	0.240935	0.264764	0.329515	0.400952	6.40147e-05	141.027	2.37863e-31	4.89215e-28	56.6411	64.3225	57.2277	-0.0148639	0.16861	0.98975	1.12398	10	12817362	12817452	91	+	819	1259	1156	1015	1631	1074	1351	705	942	ENSRNOT00000004702
ENSRNOG00000042152	E001	212.763	1.42794	yes	212.763	1.7891	100.769	0.874833	1	0.798134	2.1114	1.63224	0.00338321	26.2054	2.03967e-06	0.000297392	24.782	29.663	26.3757	-0.089917	0.16946	0.939577	1.12464	2	275974533	275974681	149	-	146	237	242	140	210	149	346	208	287	ENSRNOT00000065811
ENSRNOG00000012148	E045	153.692	0.78414	no	699.944	5.9744	184.18	1.34386	0.219577	0.13125	0.834462	0.583499	0.000506092	15.1175	0.000521534	0.0325492	22.2673	24.8351	22.0592	0.013542	0.170996	1.00943	1.12584	2	100256582	100256777	196	-	119	196	192	109	139	126	245	134	164	c("ENSRNOT00000049793", "ENSRNOT00000016784")
ENSRNOG00000005985	E001	202.241	0.235164	yes	245.558	2.5257	152.221	1.44068	0.823596	0.0931085	1.3286	0.163231	0.000729368	15.64	0.000401612	0.0266712	25.4875	28.4688	25.2525	0.0133663	0.172955	1.00931	1.12737	15	339099	339958	860	+	171	286	278	207	269	190	221	107	152	c("ENSRNOT00000066928", "ENSRNOT00000065542")
ENSRNOG00000028017	E004	240.227	2.01872	no	5487.94	7.41653	1642.79	4.3965	0.0437737	0.272192	0.146231	0.459165	0.000243085	65.9178	4.85425e-15	2.7803e-12	25.6648	31.7222	28.0841	-0.129967	0.175735	0.913852	1.12954	1	233999739	233999857	119	-	210	305	258	134	221	143	407	232	317	ENSRNOT00000038807
ENSRNOG00000037695	E005	398.9	0.650734	yes	1041.36	5.78536	622.92	4.21628	0.383055	0.112479	0.640371	0.154338	0.000421155	39.4816	2.67109e-09	6.84116e-07	35.9566	39.706	35.1491	0.0327695	0.175868	1.02297	1.12964	9	84075334	84075946	613	+	280	468	374	300	473	337	688	335	453	ENSRNOT00000018882
ENSRNOG00000006304	E011	277.242	1.63084	yes	4774.67	10.8228	985.014	6.27494	0.0580651	0.150685	0.28146	0.259896	0.00163714	27.9835	8.38397e-07	0.000135002	28.603	34.0265	30.1125	-0.0741957	0.176296	0.949872	1.12998	7	60743122	60743291	170	-	259	363	301	225	362	311	315	176	241	ENSRNOT00000066767
ENSRNOG00000026504	E004	242.845	1.73461	no	253.133	3.1617	220.802	1.94485	0.959359	0.548632	1.09983	0.891897	0.000192151	23.1107	9.58476e-06	0.00115547	26.0235	30.1111	26.6471	-0.0341647	0.176317	0.976597	1.13	14	44764306	44764445	140	-	220	309	290	265	481	338	164	83	98	ENSRNOT00000002883
ENSRNOG00000016459	E001	295.277	2.07942	yes	4608.06	14.9592	1188.8	6.64882	0.0640785	0.139006	0.248384	0.31275	0.00103068	20.6982	3.20214e-05	0.00330896	30.8614	34.1883	30.2543	0.0286643	0.176362	1.02007	1.13003	3	120516661	120516802	142	+	242	300	267	220	324	278	516	247	327	ENSRNOT00000022437
ENSRNOG00000045931	E020	170.145	1.97843	no	914.343	9.46425	463.812	3.67577	0.186085	0.209043	0.366841	0.538236	0.000217394	46.3734	8.51433e-11	2.83971e-08	21.9981	27.213	24.0628	-0.129424	0.177495	0.914196	1.13092	8	49130324	49130409	86	+	138	231	190	130	189	141	249	131	181	ENSRNOT00000073507
ENSRNOG00000004686	E003	157.705	3.09226	no	3314.84	13.9083	970.673	5.95189	0.0475754	0.222332	0.16247	0.519542	0.000249601	21.4639	2.18355e-05	0.00235053	21.9094	25.5618	22.601	-0.044836	0.177603	0.9694	1.131	10	83084333	83084383	51	+	168	239	204	126	182	135	184	97	129	ENSRNOT00000006230
ENSRNOG00000000988	E001	204.445	1.56065	yes	638.948	4.85256	465.146	3.31716	0.319971	0.321614	0.439529	0.470477	0.000442409	18.541	9.41637e-05	0.00822526	26.2233	28.3566	25.0534	0.0658425	0.178678	1.0467	1.13185	12	4320723	4320853	131	-	140	231	188	131	260	157	351	192	251	ENSRNOT00000001309
ENSRNOG00000022552	E015	242.568	0.400278	yes	242.568	0.835419	51.9013	0.253722	1	0.479134	4.67364	1.57762	0.000522497	29.7831	3.40947e-07	5.98721e-05	27.9806	31.3622	27.6747	0.0158556	0.180455	1.01105	1.13324	3	17129912	17130517	606	+	217	326	270	169	292	205	333	196	239	ENSRNOT00000031511
ENSRNOG00000005045	E012	363.205	0.687888	yes	3206.51	9.26482	752.287	4.2491	0.113271	0.0742473	0.482801	0.16189	0.00136508	18.9088	7.83443e-05	0.00707876	34.9534	37.4592	33.0372	0.0813422	0.181227	1.058	1.13385	6	107984678	107985205	528	-	248	406	319	299	422	359	545	310	424	ENSRNOT00000006755
ENSRNOG00000046527	E009	283.269	0.226979	yes	283.269	1.72863	135.143	0.887351	1	0.131305	2.09608	0.255794	0.00066543	26.8698	1.46315e-06	0.000222162	31.4036	33.1477	29.2287	0.103545	0.181526	1.07441	1.13408	7	108698962	108700209	1248	+	225	303	309	235	374	321	380	189	276	ENSRNOT00000007564
ENSRNOG00000004332	E004	136.807	0.814328	no	419.941	2.91236	167.461	1.32955	0.325777	0.279611	0.81695	0.612485	0.00038558	20.4746	3.58091e-05	0.00360864	20.4917	23.8994	21.0317	-0.0375263	0.184412	0.974324	1.13635	14	100441717	100441884	168	-	100	185	159	92	132	97	225	108	181	ENSRNOT00000006087
ENSRNOG00000006996	E001	418.083	0.747912	yes	418.083	3.38364	140.65	0.950532	1	0.221038	2.97251	0.786835	0.00118437	23.5838	7.56574e-06	0.000941335	37.6508	39.3865	34.6427	0.120129	0.185152	1.08683	1.13694	5	43473598	43474156	559	+	312	417	373	241	422	308	836	421	545	ENSRNOT00000009545
ENSRNOG00000003388	E002	135.172	0.755152	no	840.187	0.933424	180.289	0.457971	0.160883	0.809013	0.749752	1.64891	0.000261203	15.7381	0.000382407	0.0256721	20.5829	22.18	19.4685	0.0803105	0.188122	1.05725	1.13928	13	112763556	112763734	179	-	100	134	126	68	90	71	289	153	217	ENSRNOT00000004525
ENSRNOG00000025892	E017	101.011	0.619698	no	5513.66	45.358	558.994	5.94085	0.0183201	0.0136624	0.180701	0.104311	0.00143417	21.37	2.28852e-05	0.00244536	16.9262	20.5889	18.0444	-0.092295	0.190313	0.938029	1.14101	3	14002596	14002758	163	+	83	93	107	55	95	72	205	103	123	ENSRNOT00000050528
ENSRNOG00000049985	E002	127.827	0.131509	yes	9253.36	1.71422	4690.6	0.922865	0.0138141	0.0767165	0.0272517	0.142501	0.000452541	27.4028	1.12086e-06	0.000175691	19.3678	23.4787	20.5661	-0.0866054	0.191088	0.941736	1.14162	X	106812457	106813428	972	-	109	162	145	116	150	136	170	87	103	ENSRNOT00000073661
ENSRNOG00000011625	E001	242.67	0.363278	yes	1232.98	5.42251	369.051	2.79229	0.196816	0.0669944	0.657551	0.130101	0.000701538	47.8733	4.02204e-11	1.39991e-08	26.3807	32.2981	28.2905	-0.100834	0.191132	0.932493	1.14166	16	60596310	60596977	668	+	217	320	274	154	261	194	352	199	278	ENSRNOT00000015813
ENSRNOG00000018829	E006	91.8794	1.29408	yes	522.241	2.81634	301.71	2.20805	0.175933	0.459489	0.304529	0.586072	0.000572444	19.7652	5.10566e-05	0.00492228	16.2591	19.3061	16.9075	-0.0564077	0.1914	0.961656	1.14187	10	56592196	56592266	71	-	61	82	83	42	94	57	213	97	132	ENSRNOT00000025491
ENSRNOG00000009891	E016	134.881	0.702506	yes	752.065	3.05741	205.833	1.05485	0.179348	0.229772	0.655293	0.665978	0.000258243	20.0614	4.40264e-05	0.00431812	20.6881	23.4229	20.4945	0.0135657	0.192683	1.00945	1.14289	1	163737768	163737959	192	-	90	152	145	90	137	107	224	128	174	ENSRNOT00000013552
ENSRNOG00000011841	E010	1948.53	0.520442	no	1948.53	8.03649	702.652	4.22285	1	0.0647599	2.77312	0.123244	0.000112255	287.11	4.51772e-63	3.22763e-59	75.6462	84.2493	73.6312	0.0389486	0.194347	1.02736	1.14421	9	73867446	73871189	3744	-	1362	2205	2049	1504	2258	1598	3115	1697	2242	c("ENSRNOT00000045766", "ENSRNOT00000043627")
ENSRNOG00000048258	E003	570.488	4.19476	yes	5010.91	7.59379	2404.69	4.59024	0.113849	0.552393	0.23724	0.913844	0.000604303	83.059	9.20391e-19	7.66482e-16	41.5619	47.6694	41.6149	-0.00184032	0.195963	0.998725	1.14549	2	259130577	259130712	136	-	437	695	632	614	908	619	587	332	434	ENSRNOT00000074632
ENSRNOG00000020225	E007	142.064	0.589477	no	433.156	2.12838	222.434	1.0719	0.327974	0.276961	0.638678	0.549938	0.00227121	17.061	0.000197352	0.0149912	20.6721	24.4104	21.2576	-0.0402903	0.199521	0.972459	1.14832	3	158896064	158896304	241	-	105	166	127	102	134	122	255	124	178	ENSRNOT00000037177
ENSRNOG00000008049	E004	121.973	4.5175	no	4892.32	9.48039	1561.86	5.88448	0.0249314	0.47651	0.0780943	0.767698	0.000319302	14.5916	0.000678395	0.0399338	20.412	22.1297	19.2347	0.0857079	0.202272	1.06121	1.15051	6	109402835	109402861	27	-	86	134	126	114	158	127	173	97	106	ENSRNOT00000010954
ENSRNOG00000042905	E001	163.273	1.20943	yes	444.668	1.769	118.909	0.664581	0.36718	0.68368	1.37309	1.81984	0.000744392	31.9502	1.15371e-07	2.22139e-05	21.5447	26.0566	22.614	-0.0698867	0.204432	0.952713	1.15223	20	5287623	5287757	135	+	102	195	196	83	137	98	326	182	206	ENSRNOT00000047439
ENSRNOG00000016891	E001	139.82	2.54219	yes	930.477	7.02365	400.818	3.37978	0.150268	0.361947	0.348838	0.752176	0.000366924	22.0564	1.62377e-05	0.00183526	21.1249	24.1502	20.9125	0.0145798	0.20767	1.01016	1.15482	17	12173068	12173122	55	+	100	156	144	95	158	112	258	122	159	ENSRNOT00000022703
ENSRNOG00000033176	E005	168.905	1.94144	no	171.038	6.48489	98.6325	1.4056	0.987533	0.299379	1.71247	1.38121	0.000262535	16.197	0.000303999	0.021459	24.2557	25.7008	22.2412	0.125093	0.20858	1.09058	1.15555	X	32671331	32671417	87	+	94	173	128	137	248	172	261	144	202	c("ENSRNOT00000045300", "ENSRNOT00000075331")
ENSRNOG00000008005	E011	131.582	0.598101	no	521.153	1.31462	143.564	0.724302	0.252483	0.454961	0.916544	0.825763	0.000309435	18.5622	9.31688e-05	0.0081541	20.9097	23.2636	20.1137	0.0559962	0.209898	1.03958	1.15661	5	83310441	83310660	220	-	121	197	181	80	159	95	160	102	134	ENSRNOT00000010516
ENSRNOG00000012148	E044	124.617	0.746209	no	699.944	5.9744	184.18	1.34386	0.178038	0.124901	0.676603	0.555273	0.000320414	18.8874	7.91876e-05	0.0071281	20.0875	22.6815	19.5924	0.0360065	0.211223	1.02527	1.15767	2	100255786	100255952	167	-	94	150	155	90	116	98	204	109	139	c("ENSRNOT00000049793", "ENSRNOT00000016784")
ENSRNOG00000014186	E003	100.213	0.320168	no	156.797	2.8695	71.9829	0.563736	0.639122	0.111576	1.39217	0.56794	0.000590109	20.5782	3.4001e-05	0.00345205	17.9028	20.5556	17.7165	0.0150948	0.214441	1.01052	1.16025	1	76714703	76715015	313	-	64	100	111	67	125	82	178	85	124	ENSRNOT00000018989
ENSRNOG00000042879	E034	88.3069	0.592664	no	840.988	8.69243	192.76	1.33603	0.105004	0.0681816	0.458119	0.443601	0.000727953	21.2733	2.40199e-05	0.00254928	16.0281	19.8091	17.055	-0.0895976	0.215966	0.939785	1.16148	18	62787861	62788009	149	+	71	104	105	50	111	67	132	78	104	ENSRNOT00000023430
ENSRNOG00000025892	E020	89.1914	1.39362	no	5513.66	45.358	558.994	5.94085	0.0161765	0.0307248	0.159557	0.234582	0.000602379	23.396	8.31026e-06	0.00102087	16.0739	19.4744	16.7501	-0.0594519	0.217407	0.959629	1.16264	3	14004613	14004676	64	+	70	96	78	62	85	53	184	84	117	ENSRNOT00000050528
ENSRNOG00000004403	E001	93.8733	0.283605	yes	511.577	1.50358	178.657	0.825288	0.183498	0.188619	0.52544	0.343644	0.000525603	14.8226	0.000604387	0.0365115	17.3859	19.8356	17.0371	0.0292334	0.219407	1.02047	1.16426	7	78244520	78244850	331	+	70	99	97	87	122	109	137	70	72	ENSRNOT00000006029
ENSRNOG00000016472	E004	206.362	0.402264	yes	239.637	0.775144	178.376	0.646094	0.861142	0.518954	1.15689	0.622609	0.00269459	21.8132	1.83372e-05	0.00203361	26.0499	29.1363	25.0234	0.0580006	0.219539	1.04102	1.16436	9	79670440	79670952	513	-	162	246	220	143	231	153	349	170	248	ENSRNOT00000022076
ENSRNOG00000010682	E001	508.477	2.69035	yes	6142.65	11.6898	1923.94	7.64494	0.0827781	0.230144	0.26429	0.351913	9.25437e-05	68.2621	1.5034e-15	9.1514e-13	40.9684	44.9265	38.5712	0.0869868	0.220041	1.06215	1.16477	16	32284020	32284208	189	+	474	704	639	459	735	491	542	274	409	ENSRNOT00000050549
ENSRNOG00000006996	E002	245.046	1.94481	no	418.083	3.38364	140.65	0.950532	0.586117	0.574768	1.74224	2.04602	0.000193442	36.298	1.31219e-08	3.00371e-06	28.069	30.9395	26.5547	0.08001	0.220483	1.05703	1.16512	5	43474956	43475081	126	+	158	240	245	145	227	160	480	255	360	ENSRNOT00000009545
ENSRNOG00000042879	E018	62.9191	0.367948	no	840.988	8.69243	192.76	1.33603	0.0748158	0.0423298	0.326412	0.275404	0.00335378	15.3547	0.000463201	0.0297147	13.1448	16.8118	14.3765	-0.129221	0.225765	0.914325	1.1694	18	62751929	62752099	171	+	45	79	75	55	51	46	92	59	74	ENSRNOT00000023430
ENSRNOG00000027871	E003	94.5289	0.695065	no	1002.74	2.37892	111.053	0.667929	0.0942704	0.292177	0.851203	1.04063	0.000490225	14.7486	0.00062716	0.0376194	17.8838	19.1401	16.3666	0.127897	0.225839	1.0927	1.16946	10	86550448	86550583	136	+	59	91	78	73	94	65	166	98	141	ENSRNOT00000030425
ENSRNOG00000034140	E009	1551.88	16.1654	no	6012.87	22.5928	1249.41	8.16807	0.258093	0.715512	1.24209	1.9791	4.82712e-05	225.314	1.18516e-49	4.73167e-46	68.9151	74.7271	63.8949	0.10912	0.225931	1.07857	1.16953	16	71446575	71446670	96	+	1393	1984	1910	1631	2496	1795	1330	776	983	ENSRNOT00000022166
ENSRNOG00000006370	E006	191.32	1.13207	yes	497.124	2.21853	303.569	1.57396	0.384854	0.51028	0.630234	0.71925	0.00415337	14.1098	0.000863183	0.0480603	24.3841	28.2751	24.155	0.0136148	0.227206	1.00948	1.17057	7	98509002	98509170	169	-	190	321	242	163	238	205	194	88	143	ENSRNOT00000008382
ENSRNOG00000011841	E009	164.852	0.796385	no	1948.53	8.03649	702.652	4.22285	0.0846029	0.0990961	0.234614	0.188589	0.00058687	22.6636	1.19858e-05	0.00140536	23.4855	25.9681	22.1708	0.0831136	0.228083	1.0593	1.17128	9	73867034	73867240	207	-	127	190	144	132	191	143	259	141	190	c("ENSRNOT00000045766", "ENSRNOT00000043627")
ENSRNOG00000010119	E003	132.554	0.793736	no	1774.05	0.978398	382.853	0.618228	0.0747184	0.81126	0.346227	1.28389	0.000300074	16.2316	0.000298781	0.0211959	19.8625	22.9275	19.5731	0.0211754	0.228207	1.01479	1.17138	2	138389800	138389966	167	-	134	173	175	147	215	163	102	47	67	ENSRNOT00000013858
ENSRNOG00000025892	E012	78.5757	0.701568	no	5513.66	45.358	558.994	5.94085	0.0142511	0.0154674	0.140566	0.118092	0.000420106	21.4523	2.19633e-05	0.00236242	15.21	18.2667	15.5426	-0.0312001	0.232993	0.978606	1.17527	3	13997942	13998053	112	+	56	85	69	50	76	53	148	77	113	ENSRNOT00000050528
ENSRNOG00000020254	E005	120.278	0.150914	no	280.156	0.951232	57.6583	0.32074	0.429327	0.158651	2.08606	0.470518	0.00502099	16.8514	0.000219159	0.0163291	18.7109	22.9186	19.4965	-0.0593327	0.233302	0.959708	1.17552	9	98237802	98238598	797	-	86	142	127	71	137	75	218	127	137	ENSRNOT00000027506
ENSRNOG00000001424	E029	160.734	0.118013	yes	492.044	13.8279	241.464	3.13332	0.326665	0.0085344	0.665664	0.0376639	0.0045744	17.4424	0.000163089	0.012776	21.202	25.8715	21.9931	-0.0528518	0.23431	0.964029	1.17634	12	25444752	25446113	1362	+	127	167	151	89	115	97	367	147	242	c("ENSRNOT00000059486", "ENSRNOT00000001928")
ENSRNOG00000012148	E042	122.805	0.639611	no	699.944	5.9744	184.18	1.34386	0.17545	0.107059	0.666767	0.475951	0.00218495	17.454	0.000162149	0.0127229	19.5521	22.9043	19.4408	0.00823741	0.236535	1.00573	1.17816	2	100252270	100252461	192	-	96	149	148	92	108	87	201	90	171	c("ENSRNOT00000049793", "ENSRNOT00000016784")
ENSRNOG00000023274	E009	96.8043	0.42458	no	324.413	1.53135	115.122	0.768926	0.298398	0.277259	0.840881	0.552173	0.000518121	23.9752	6.22095e-06	0.000789205	17.2305	20.657	17.5274	-0.0246474	0.237023	0.983061	1.17856	1	129665918	129666145	228	-	83	106	103	67	124	76	163	80	99	ENSRNOT00000033858
ENSRNOG00000025023	E019	176.159	2.09713	no	242.971	2.36183	161.652	1.46336	0.725023	0.887927	1.08975	1.4331	0.000894406	19.6537	5.39813e-05	0.00513856	23.6598	26.637	22.5493	0.0693585	0.240352	1.04925	1.18128	7	71134445	71134528	84	+	166	237	221	187	246	199	151	109	94	ENSRNOT00000039306
ENSRNOG00000004332	E002	118.13	1.1469	no	419.941	2.91236	167.461	1.32955	0.281303	0.393803	0.705422	0.862622	0.00380475	14.8922	0.000583705	0.0354673	19.029	22.5417	19.0637	-0.00262725	0.241769	0.998181	1.18244	14	100440377	100440479	103	-	67	151	149	76	111	89	190	119	145	ENSRNOT00000006087
ENSRNOG00000043150	E013	145.749	2.42916	no	1548.68	165.115	425.899	15.2809	0.0941118	0.0147119	0.342216	0.158967	0.000241229	37.4427	7.40309e-09	1.77234e-06	21.0802	25.4278	21.4748	-0.0267585	0.243762	0.981623	1.18408	3	180197718	180197777	60	+	114	184	161	118	173	126	222	108	149	c("ENSRNOT00000013900", "ENSRNOT00000055038")
ENSRNOG00000025892	E018	102.772	0.667352	no	5513.66	45.358	558.994	5.94085	0.0186396	0.014713	0.183852	0.112333	0.00122378	21.6777	1.96222e-05	0.00214978	17.6332	20.7527	17.5219	0.00913528	0.244144	1.00635	1.18439	3	14002813	14002966	154	+	75	96	96	65	103	73	202	118	117	ENSRNOT00000050528
ENSRNOG00000020361	E002	1236.44	3.30599	no	1236.44	4.14499	764.762	2.71324	1	0.797588	1.61677	1.21847	0.000385403	173.758	1.85734e-38	5.04242e-35	63.661	68.6546	57.9121	0.136544	0.24549	1.09927	1.1855	8	116934394	116934767	374	+	1028	1400	1335	1076	1598	1145	1599	918	1269	ENSRNOT00000027584
ENSRNOG00000010682	E002	442.014	2.51144	no	6142.65	11.6898	1923.94	7.64494	0.0719582	0.214839	0.229744	0.32851	0.000127789	77.2217	1.70423e-17	1.27109e-14	37.4059	42.8295	36.1242	0.0502985	0.245639	1.03548	1.18562	16	32292424	32292599	176	+	409	611	568	386	566	444	482	258	369	ENSRNOT00000050549
ENSRNOG00000025892	E019	87.4266	1.28569	no	5513.66	45.358	558.994	5.94085	0.0158564	0.0283453	0.1564	0.216414	0.000713481	20.7986	3.04543e-05	0.00316052	16.2747	19.0667	16.019	0.0228502	0.251269	1.01596	1.19025	3	14003066	14003133	68	+	65	79	79	59	83	63	158	103	107	ENSRNOT00000050528
ENSRNOG00000011841	E008	121.592	0.900683	no	1948.53	8.03649	702.652	4.22285	0.0624019	0.112074	0.173048	0.213288	0.000342991	29.2973	4.34688e-07	7.47857e-05	19.2514	22.8695	19.2028	0.00364718	0.25211	1.00253	1.19095	9	73866717	73866851	135	-	96	130	119	91	123	98	189	113	154	c("ENSRNOT00000045766", "ENSRNOT00000043627")
ENSRNOG00000012767	E013	109.914	0.713728	no	432.507	1.38398	97.2881	0.746374	0.254132	0.515706	1.12978	0.95626	0.00255641	20.7942	3.05205e-05	0.00316255	17.8093	22.0522	18.4959	-0.0545737	0.253715	0.962879	1.19227	16	54803333	54803486	154	-	132	173	140	99	123	92	127	64	67	ENSRNOT00000017025
ENSRNOG00000028166	E001	105.082	0.574217	yes	371.365	7.24763	252.796	3.23211	0.282961	0.0792282	0.415677	0.17766	0.00507817	14.1987	0.000825622	0.0464645	17.8676	21.6678	18.1508	-0.0226864	0.255526	0.984398	1.19377	12	20517050	20517232	183	+	93	151	116	107	117	85	149	71	84	ENSRNOT00000036606
ENSRNOG00000051170	E006	480.629	1.22923	yes	1839.03	94.5419	671.922	11.0833	0.261349	0.013002	0.715305	0.110908	0.00379181	36.1488	1.41379e-08	3.21461e-06	36.7191	45.7855	38.3123	-0.061277	0.257082	0.958415	1.19506	7	120757138	120757528	391	-	385	458	471	356	556	357	700	495	597	ENSRNOT00000076397
ENSRNOG00000042879	E037	91.2686	0.616679	yes	840.988	8.69243	192.76	1.33603	0.108525	0.0709445	0.473484	0.461576	0.000350533	21.5602	2.08095e-05	0.00225979	16.7589	20.0535	16.7187	0.00346265	0.262386	1.0024	1.19946	18	62795290	62795437	148	+	69	100	100	69	103	77	139	83	100	ENSRNOT00000023430
ENSRNOG00000019978	E009	394.501	2.49684	no	3146.74	11.1899	728.898	5.17454	0.125368	0.223133	0.541229	0.482525	0.000631758	68.1167	1.61678e-15	9.7976e-13	34.1411	41.5481	34.6208	-0.0201317	0.263144	0.986143	1.20009	16	8317757	8317914	158	+	377	539	517	322	487	393	423	229	364	ENSRNOT00000027071
ENSRNOG00000042879	E023	144.791	0.401084	no	840.988	8.69243	192.76	1.33603	0.172168	0.0461418	0.75115	0.300206	0.000360719	46.1601	9.47227e-11	3.12845e-08	20.4478	25.7253	21.4199	-0.0670013	0.264239	0.95462	1.201	18	62764896	62765256	361	+	120	156	167	90	171	111	236	117	180	ENSRNOT00000023430
ENSRNOG00000003114	E001	107.865	1.13542	yes	1574.53	4.09884	631.272	2.54122	0.0685062	0.27701	0.170869	0.446802	0.000292329	18.4914	9.65249e-05	0.00840566	18.3188	21.2524	17.6866	0.0506657	0.264968	1.03574	1.20161	11	67525273	67525367	95	+	91	134	129	119	177	125	96	56	66	ENSRNOT00000004289
ENSRNOG00000028100	E005	63.8693	0.585957	yes	489.581	2.76478	235.499	1.32002	0.130457	0.211936	0.271209	0.4439	0.00144759	22.83	1.10286e-05	0.00130748	13.3838	17.2822	14.3703	-0.1026	0.2662	0.931353	1.20264	12	4170454	4170562	109	-	49	72	67	70	113	54	81	39	49	ENSRNOT00000037564
ENSRNOG00000042879	E035	115.417	0.499639	no	840.988	8.69243	192.76	1.33603	0.137239	0.0574798	0.598759	0.373973	0.00476887	16.006	0.000334455	0.0231987	18.6453	22.7239	18.8745	-0.0176258	0.267771	0.987857	1.20395	18	62792062	62792292	231	+	85	143	116	66	129	114	172	108	132	ENSRNOT00000023430
ENSRNOG00000042879	E019	83.6883	0.498145	no	840.988	8.69243	192.76	1.33603	0.099512	0.0573079	0.434159	0.372855	0.000950898	24.9267	3.86568e-06	0.000523692	15.5557	19.5461	16.184	-0.0571251	0.272312	0.961178	1.20774	18	62753698	62753865	168	+	62	89	101	63	75	76	135	67	104	ENSRNOT00000023430
ENSRNOG00000042879	E032	97.7491	0.578397	no	840.988	8.69243	192.76	1.33603	0.116231	0.0665403	0.507103	0.432922	0.000375401	30.9873	1.86718e-07	3.44839e-05	16.8568	21.0781	17.4462	-0.049586	0.272831	0.966214	1.20818	18	62783759	62783927	169	+	81	109	103	68	110	74	148	86	122	ENSRNOT00000023430
ENSRNOG00000014186	E005	89.2941	0.324706	yes	156.797	2.8695	71.9829	0.563736	0.569488	0.113158	1.24049	0.575989	0.00043929	25.0344	3.66307e-06	0.000498732	17.1422	19.5351	16.1414	0.0867852	0.275301	1.062	1.21025	1	76722167	76722441	275	-	56	92	80	58	112	81	156	83	110	c("ENSRNOT00000018989", "ENSRNOT00000064517")
ENSRNOG00000025023	E018	163.948	1.56141	no	242.971	2.36183	161.652	1.46336	0.674765	0.661101	1.01421	1.067	0.000820791	25.0961	3.55186e-06	0.000485211	22.9626	26.0662	21.5309	0.0928747	0.275769	1.06649	1.21064	7	71134179	71134283	105	+	137	210	222	183	232	180	145	99	95	ENSRNOT00000039306
ENSRNOG00000013763	E012	89.0363	2.61872	yes	3662.8	5.85446	591.54	3.90101	0.0243082	0.447303	0.150516	0.671293	0.000653549	21.2087	2.48083e-05	0.00262885	16.9251	19.4189	16.022	0.079105	0.277404	1.05636	1.21201	16	68868362	68868395	34	-	52	81	75	81	106	68	154	76	127	ENSRNOT00000018973
ENSRNOG00000001593	E002	227.404	2.73981	no	905.12	9.05589	468.858	5.01646	0.251242	0.302544	0.485017	0.546163	0.000880481	39.9799	2.08201e-09	5.49841e-07	27.2754	30.1599	24.8072	0.136841	0.281872	1.0995	1.21577	3	67908145	67908227	83	-	156	187	159	151	254	174	433	239	331	ENSRNOT00000068018
ENSRNOG00000043171	E008	286.903	1.32213	no	2382.81	27.1509	664.729	7.79226	0.120405	0.0486958	0.431609	0.169673	0.000504384	95.1854	2.14169e-21	2.29568e-18	28.3676	36.4037	29.927	-0.0772037	0.282636	0.947893	1.21642	18	72950131	72950347	217	+	224	309	295	259	369	259	394	209	322	ENSRNOT00000051857
ENSRNOG00000025702	E014	62.3799	0.71701	no	1137.36	3.27902	172.538	0.866198	0.0548463	0.218666	0.361543	0.827768	0.000593737	28.5873	6.19931e-07	0.000103507	13.0356	17.1394	14.0683	-0.109993	0.284863	0.926593	1.21829	12	40997968	40998054	87	+	50	70	71	53	59	40	101	56	74	ENSRNOT00000044071
ENSRNOG00000051170	E005	447.795	3.52595	yes	1839.03	94.5419	671.922	11.0833	0.243496	0.0372951	0.666439	0.318131	0.00543406	28.2008	7.52099e-07	0.00012231	35.6775	44.4908	36.5182	-0.0335985	0.284891	0.97698	1.21832	7	120756673	120756799	127	-	355	419	414	329	534	336	636	475	567	ENSRNOT00000076397
ENSRNOG00000042879	E021	77.554	0.640942	no	840.988	8.69243	192.76	1.33603	0.0922178	0.0737357	0.402335	0.479736	0.000440665	27.4662	1.08593e-06	0.000170621	14.9522	18.9363	15.5341	-0.0550851	0.285711	0.962538	1.21901	18	62761436	62761556	121	+	63	80	89	59	85	54	130	69	88	ENSRNOT00000023430
ENSRNOG00000042879	E030	243.849	0.296293	no	840.988	8.69243	192.76	1.33603	0.289955	0.0340863	1.26504	0.221771	0.0015317	72.8067	1.5496e-16	1.05702e-13	25.479	33.872	27.782	-0.124841	0.285944	0.917105	1.21921	18	62779403	62780225	823	+	177	309	266	172	225	181	402	206	325	ENSRNOT00000023430
ENSRNOG00000012148	E043	90.3243	0.752702	no	699.944	5.9744	184.18	1.34386	0.129045	0.125988	0.490412	0.560105	0.000453589	27.2604	1.20359e-06	0.000187147	16.7921	20.0365	16.3728	0.036478	0.291324	1.02561	1.22376	2	100253915	100254034	120	-	64	101	113	67	89	56	156	75	121	c("ENSRNOT00000049793", "ENSRNOT00000016784")
ENSRNOG00000007943	E012	1126.97	0.656745	yes	1126.97	11.9668	221.406	2.07092	1	0.0548807	5.09008	0.317127	0.000101054	458.321	2.99836e-100	2.90719e-96	56.2876	68.0921	55.6097	0.01748	0.29215	1.01219	1.22446	10	86389703	86391418	1716	+	986	1592	1432	1131	1823	1187	909	587	784	ENSRNOT00000048349
ENSRNOG00000038102	E001	70.9404	0.139099	yes	421.421	4.15835	284.314	2.75158	0.168336	0.0334505	0.249514	0.0505523	0.000785387	16.934	0.000210291	0.015771	15.4093	17.58	14.3243	0.105338	0.295476	1.07575	1.22729	4	165194110	165194619	510	-	53	59	77	66	96	64	114	52	74	ENSRNOT00000057989
ENSRNOG00000042879	E027	81.8688	0.389851	no	840.988	8.69243	192.76	1.33603	0.0973483	0.0448495	0.424719	0.291798	0.000525766	30.3111	2.61837e-07	4.68282e-05	15.3929	19.5759	15.9301	-0.049492	0.297325	0.966276	1.22886	18	62770300	62770509	210	+	70	92	82	50	95	65	145	73	89	ENSRNOT00000023430
ENSRNOG00000009161	E014	64.7739	3.59855	no	2729.33	8.05588	447.537	3.36359	0.0237326	0.446699	0.144734	1.06985	0.000674324	20.5823	3.39318e-05	0.00345019	14.0943	16.9459	13.7849	0.0320256	0.297847	1.02245	1.22931	8	121434424	121434441	18	+	48	70	54	46	67	51	109	55	97	ENSRNOT00000012545
ENSRNOG00000025892	E016	62.3793	0.820781	no	5513.66	45.358	558.994	5.94085	0.0113136	0.0180956	0.111592	0.138159	0.000809788	28.1032	7.89703e-07	0.000127478	13.1192	16.7972	13.6624	-0.0585336	0.298008	0.96024	1.22945	3	14002439	14002514	76	+	47	55	60	39	56	38	141	61	84	ENSRNOT00000050528
ENSRNOG00000051196	E031	277.704	0.508615	yes	277.704	4.3777	66.6873	0.653034	1	0.116183	4.16427	0.778849	0.0024949	43.0569	4.47009e-10	1.33653e-07	29.0962	34.8927	28.335	0.038248	0.300341	1.02687	1.23144	15	40762950	40763495	546	+	217	289	286	177	320	174	472	273	361	c("ENSRNOT00000076030", "ENSRNOT00000076266")
ENSRNOG00000010881	E016	80.7011	0.469192	yes	2631.11	2.61572	378.795	1.54808	0.0306719	0.179374	0.213047	0.30308	0.000444669	22.4723	1.31885e-05	0.00153144	16.3355	18.9051	15.3382	0.0908835	0.301652	1.06502	1.23255	9	65569846	65570017	172	-	57	89	83	58	106	69	132	73	82	c("ENSRNOT00000014939", "ENSRNOT00000015034")
ENSRNOG00000001424	E026	81.6428	0.269448	no	492.044	13.8279	241.464	3.13332	0.165926	0.0194858	0.338116	0.0859943	0.00339451	16.9263	0.000211108	0.0158235	15.7287	18.537	15.0316	0.0654027	0.302409	1.04638	1.2332	12	25430210	25430512	303	+	51	93	64	49	74	43	147	89	142	c("ENSRNOT00000059486", "ENSRNOT00000001928")
ENSRNOG00000019978	E003	1218.24	1.25333	no	3146.74	11.1899	728.898	5.17454	0.387144	0.112005	1.67134	0.242212	0.000230266	463.245	2.5565e-101	2.66944e-97	55.9146	73.8843	59.8718	-0.0986516	0.303392	0.933905	1.23404	16	8274161	8275132	972	+	1158	1720	1619	983	1396	975	1523	827	1113	ENSRNOT00000027071
ENSRNOG00000001019	E040	77.6688	0.575324	no	221.586	8.14217	95.293	1.03445	0.350514	0.0706598	0.815053	0.556163	0.0004573	22.6329	1.21712e-05	0.00142304	15.6055	18.6271	15.0886	0.0485918	0.303939	1.03425	1.23451	12	39283763	39283897	135	-	52	76	76	73	94	80	113	61	86	ENSRNOT00000057966
ENSRNOG00000025892	E013	96.4208	0.753288	no	5513.66	45.358	558.994	5.94085	0.0174876	0.0166076	0.17249	0.126798	0.000437723	40.8304	1.3608e-09	3.72418e-07	16.5822	20.7075	16.7437	-0.0139809	0.306531	0.990356	1.23673	3	13998130	13998257	128	+	58	108	78	56	95	62	189	110	136	ENSRNOT00000050528
ENSRNOG00000025892	E015	87.7413	0.797649	no	5513.66	45.358	558.994	5.94085	0.0159135	0.0175856	0.156963	0.134265	0.00040243	52.3913	4.20124e-12	1.67732e-09	14.995	20.107	16.225	-0.113736	0.309479	0.924191	1.23926	3	14000558	14000667	110	+	55	92	82	41	78	55	182	106	122	ENSRNOT00000050528
ENSRNOG00000012767	E014	71.6547	0.199041	yes	432.507	1.38398	97.2881	0.746374	0.165673	0.143818	0.736521	0.266677	0.00081353	22.2533	1.4715e-05	0.00168278	14.4933	18.2171	14.689	-0.0193526	0.310553	0.986675	1.24018	16	54835146	54835505	360	-	72	115	94	54	79	75	76	44	55	ENSRNOT00000017025
ENSRNOG00000013052	E019	220.371	0.903159	no	1741.94	4.2652	280.926	1.04044	0.126509	0.211751	0.784445	0.868055	0.000198514	112.001	4.77848e-25	6.97467e-22	24.3965	32.2967	25.9964	-0.0916389	0.313076	0.938456	1.24235	1	17389014	17389257	244	+	180	234	226	142	215	180	385	200	272	ENSRNOT00000049492
ENSRNOG00000050657	E009	73.982	0.352295	yes	107.182	0.744957	50.4184	0.331483	0.690245	0.472907	1.46736	1.06278	0.000483976	22.0309	1.64453e-05	0.0018541	15.248	18.1653	14.6067	0.0619842	0.314555	1.0439	1.24363	10	67060499	67060708	210	-	57	83	86	83	113	81	78	39	61	ENSRNOT00000073071
ENSRNOG00000019207	E002	63.7412	0.213897	no	1606.84	3.85803	191.633	0.918629	0.0396686	0.055442	0.332622	0.232844	0.00318436	21.6585	1.98118e-05	0.0021688	13.4685	17.2669	13.8692	-0.0422976	0.316123	0.971107	1.24498	1	101364703	101365000	298	+	44	83	88	41	46	42	121	50	85	c("ENSRNOT00000048805", "ENSRNOT00000049346", "ENSRNOT00000026100", "ENSRNOT00000044257")
ENSRNOG00000004489	E016	122.746	0.802258	no	590.227	5.34625	291.279	2.33473	0.207963	0.15006	0.421402	0.34362	0.00178555	39.8201	2.25518e-09	5.89945e-07	18.7732	23.9355	19.1975	-0.0322451	0.318228	0.977897	1.2468	19	35843321	35843473	153	-	90	146	157	86	104	97	191	113	148	ENSRNOT00000006152
ENSRNOG00000019978	E004	397.199	2.15869	no	3146.74	11.1899	728.898	5.17454	0.126226	0.192913	0.54493	0.417175	0.000108605	184.331	9.39747e-41	3.03724e-37	32.7456	43.6527	34.964	-0.0945684	0.3202	0.936552	1.2485	16	8275956	8276139	184	+	389	553	521	315	469	321	504	255	368	ENSRNOT00000027071
ENSRNOG00000019978	E005	324.712	2.63994	no	3146.74	11.1899	728.898	5.17454	0.10319	0.235921	0.445484	0.510179	0.000113351	132.13	2.03369e-29	3.88815e-26	30.1554	39.2659	31.4056	-0.058604	0.322257	0.960193	1.25028	16	8279603	8279725	123	+	301	454	420	249	389	296	396	220	289	ENSRNOT00000027071
ENSRNOG00000016800	E004	125.541	1.3499	no	2814.92	3.57624	581.723	2.68422	0.0445983	0.377463	0.215808	0.502903	0.00693193	24.537	4.69739e-06	0.000621479	18.1312	23.8572	19.0693	-0.0727798	0.323173	0.950804	1.25108	18	5998321	5998413	93	-	100	110	142	62	106	65	223	164	172	ENSRNOT00000032454
ENSRNOG00000004503	E005	205.876	0.252608	yes	205.876	0.370962	80.739	0.263962	1	0.680955	2.54989	0.956988	0.0021604	78.8107	7.69956e-18	5.87169e-15	24.7263	30.7747	24.5575	0.00988555	0.325581	1.00688	1.25317	6	104278753	104279567	815	-	152	222	191	201	297	239	241	130	213	ENSRNOT00000006284
ENSRNOG00000043171	E009	194.682	3.0419	no	2382.81	27.1509	664.729	7.79226	0.0817025	0.112037	0.292874	0.390375	0.00186611	54.7641	1.2827e-12	5.44115e-10	23.5006	30.4671	24.2414	-0.0447705	0.329781	0.969444	1.25682	18	72952170	72952233	64	+	139	196	205	178	249	178	260	148	233	ENSRNOT00000051857
ENSRNOG00000019207	E014	61.869	0.814065	no	1606.84	3.85803	191.633	0.918629	0.0385034	0.211005	0.322852	0.886174	0.00596061	19.5699	5.62935e-05	0.00531394	13.1284	17.2113	13.683	-0.0596877	0.330976	0.959472	1.25786	1	101384825	101384900	76	+	49	79	81	24	65	35	126	57	72	c("ENSRNOT00000048805", "ENSRNOT00000049346", "ENSRNOT00000026100", "ENSRNOT00000044257")
ENSRNOG00000019978	E008	293.02	3.15075	no	3146.74	11.1899	728.898	5.17454	0.0931186	0.28157	0.402003	0.608895	0.000720992	94.7386	2.67781e-21	2.81778e-18	28.8134	37.5605	29.8512	-0.0510496	0.331429	0.965234	1.25826	16	8313795	8313887	93	+	263	403	394	215	366	271	362	168	297	ENSRNOT00000027071
ENSRNOG00000042879	E033	316.609	0.350231	no	840.988	8.69243	192.76	1.33603	0.376473	0.0402915	1.64251	0.262143	0.000458051	111.093	7.52333e-25	1.0539e-21	30.4991	38.3455	30.4583	0.00193084	0.332221	1.00134	1.25895	18	62785792	62786695	904	+	245	346	313	225	363	248	561	256	389	ENSRNOT00000023430
ENSRNOG00000010453	E011	494.058	3.4073	yes	2039.3	3.88991	570.863	2.83822	0.242269	0.875933	0.865458	1.2005	0.00319	47.6827	4.42415e-11	1.53201e-08	39.3238	46.9052	37.1981	0.0801729	0.334519	1.05714	1.26096	4	7593418	7593562	145	-	350	565	493	381	581	535	764	379	519	ENSRNOT00000013932
ENSRNOG00000020513	E015	54.5459	0.126557	yes	1840.12	51.5271	652.16	8.1216	0.0296425	0.00245612	0.0836388	0.0155827	0.000556186	19.77	5.09324e-05	0.0049138	12.7774	16.1117	12.7542	0.00261911	0.337132	1.00182	1.26324	10	89016597	89017027	431	-	50	76	70	46	71	51	60	33	49	ENSRNOT00000075886
ENSRNOG00000043171	E010	173.618	1.66941	yes	2382.81	27.1509	664.729	7.79226	0.0728628	0.0614863	0.261186	0.214239	0.000282002	94.0494	3.77946e-21	3.77232e-18	21.6843	29.1232	23.0078	-0.0854703	0.340045	0.942477	1.2658	18	72955167	72955270	104	+	132	180	174	144	213	158	235	150	201	ENSRNOT00000051857
ENSRNOG00000020274	E001	76.3963	0.132863	yes	253.883	0.580517	102.183	0.437889	0.300912	0.22887	0.747644	0.303418	0.000571348	42.8138	5.0477e-10	1.48954e-07	14.401	18.764	14.8031	-0.0397315	0.342064	0.972836	1.26757	1	274274891	274275465	575	+	50	85	72	40	60	50	163	90	98	ENSRNOT00000027482
ENSRNOG00000019978	E007	265.562	3.54083	no	3146.74	11.1899	728.898	5.17454	0.0843929	0.31643	0.364333	0.684279	0.000725185	107.168	5.35429e-24	6.92198e-21	26.7681	36.1865	28.5428	-0.092612	0.342325	0.937823	1.2678	16	8285629	8285703	75	+	250	369	348	198	288	246	325	166	274	ENSRNOT00000027071
ENSRNOG00000043171	E007	184.247	2.16761	no	2382.81	27.1509	664.729	7.79226	0.0773234	0.0798359	0.277176	0.278175	0.000507288	97.0596	8.39007e-22	9.48976e-19	22.4304	30.2807	23.8697	-0.0897248	0.343214	0.939702	1.26858	18	72941312	72941396	85	+	123	211	190	158	251	143	278	148	209	ENSRNOT00000051857
ENSRNOG00000042879	E022	68.3191	0.467939	no	840.988	8.69243	192.76	1.33603	0.0812367	0.0538329	0.354426	0.350246	0.00115652	28.5477	6.32319e-07	0.000105316	14.096	18.1218	14.2515	-0.0158355	0.346609	0.989084	1.27157	18	62762694	62762839	146	+	56	68	71	50	80	46	128	64	71	ENSRNOT00000023430
ENSRNOG00000043171	E006	246.985	1.18175	no	2382.81	27.1509	664.729	7.79226	0.103653	0.0435251	0.371557	0.151656	0.00260385	76.6412	2.27813e-17	1.67157e-14	25.6565	35.2599	27.5603	-0.103269	0.355436	0.930921	1.27937	18	72938135	72938343	209	+	156	278	270	204	333	190	392	213	262	ENSRNOT00000051857
ENSRNOG00000013052	E020	334.498	0.911438	no	1741.94	4.2652	280.926	1.04044	0.192026	0.213692	1.1907	0.876012	0.00169409	107.695	4.11394e-24	5.42174e-21	29.7547	40.1691	31.3709	-0.0763103	0.356659	0.94848	1.28046	1	17390092	17390458	367	+	230	349	360	247	322	232	566	342	426	ENSRNOT00000049492
ENSRNOG00000001019	E046	63.2076	0.322488	no	221.586	8.14217	95.293	1.03445	0.285251	0.0396071	0.663298	0.311747	0.000723367	26.0051	2.25454e-06	0.000324881	14.0055	17.2992	13.4914	0.0539577	0.358669	1.03811	1.28224	12	39294555	39294750	196	-	36	57	70	49	90	60	94	50	80	ENSRNOT00000057966
ENSRNOG00000024553	E004	72.6461	0.159662	yes	149.674	0.326623	82.2537	0.258491	0.485364	0.488826	0.883196	0.617669	0.00654669	27.3248	1.16543e-06	0.000181629	14.1794	19.1427	14.8701	-0.0686113	0.364381	0.953555	1.28733	10	59098327	59098781	455	-	59	94	107	68	108	66	85	41	52	ENSRNOT00000036942
ENSRNOG00000019978	E006	299.956	3.57091	no	3146.74	11.1899	728.898	5.17454	0.095323	0.319118	0.41152	0.690093	0.000136075	146.227	1.76728e-32	3.99826e-29	29.0743	38.4108	29.7337	-0.032357	0.36941	0.977821	1.29182	16	8279831	8279914	84	+	271	393	387	234	354	279	380	196	289	ENSRNOT00000027071
ENSRNOG00000001019	E044	72.3133	0.367072	no	221.586	8.14217	95.293	1.03445	0.326345	0.0450829	0.758852	0.354847	0.00137508	25.1001	3.54479e-06	0.000485211	15.2046	18.1932	14.0602	0.112891	0.371777	1.08139	1.29395	12	39290178	39290374	197	-	47	69	61	81	87	66	110	58	80	ENSRNOT00000057966
ENSRNOG00000042879	E020	78.5618	0.59069	no	840.988	8.69243	192.76	1.33603	0.0934161	0.0679546	0.407563	0.442123	0.00250767	31.4376	1.49079e-07	2.80474e-05	15.0426	19.6714	15.1573	-0.0109565	0.376092	0.992434	1.29782	18	62756866	62756998	133	+	54	84	83	56	77	67	140	56	115	ENSRNOT00000023430
ENSRNOG00000019207	E006	54.5173	0.358666	no	1606.84	3.85803	191.633	0.918629	0.0339282	0.0929662	0.284488	0.390437	0.00142364	24.8057	4.1069e-06	0.000551964	12.9693	15.939	12.2552	0.0817115	0.379165	1.05827	1.30059	1	101368545	101368696	152	+	49	52	66	39	53	28	97	50	70	c("ENSRNOT00000048805", "ENSRNOT00000049346", "ENSRNOT00000026100", "ENSRNOT00000044257")
ENSRNOG00000019978	E001	226.3	0.646571	yes	3146.74	11.1899	728.898	5.17454	0.0719158	0.0577815	0.310468	0.124953	0.00352106	58.7788	1.72322e-13	8.3541e-11	24.7368	34.0396	26.0641	-0.0754009	0.385153	0.949078	1.306	16	8267358	8267707	350	+	219	337	247	167	265	193	283	142	250	ENSRNOT00000027071
ENSRNOG00000042879	E029	95.6224	0.729942	no	840.988	8.69243	192.76	1.33603	0.113702	0.0839745	0.496071	0.546351	0.000361957	56.0136	6.8677e-13	3.01697e-10	16.3898	21.7071	16.5643	-0.0152796	0.390087	0.989465	1.31047	18	62775071	62775201	131	+	71	100	93	70	90	78	171	90	117	ENSRNOT00000023430
ENSRNOG00000002254	E008	127.446	1.35581	yes	1797.71	6.93583	600.153	3.93437	0.0708936	0.195479	0.212357	0.344608	0.00408715	29.3649	4.20244e-07	7.27617e-05	20.1153	24.3679	18.5685	0.115433	0.392122	1.0833	1.31232	14	42355469	42355562	94	-	82	109	106	129	168	135	233	95	119	ENSRNOT00000003128
ENSRNOG00000016855	E009	83.6082	0.424407	no	519.839	1.08992	101.828	0.507336	0.160835	0.389392	0.821073	0.836541	0.000649265	23.9014	6.45457e-06	0.000816555	15.3066	19.3905	14.7684	0.051643	0.392835	1.03644	1.31297	17	51742189	51742385	197	-	63	123	121	98	142	107	50	26	47	ENSRNOT00000022924
ENSRNOG00000016855	E011	63.8461	0.431393	no	519.839	1.08992	101.828	0.507336	0.122819	0.395801	0.626999	0.85031	0.00311464	16.5449	0.000255455	0.0185236	13.2737	16.9737	12.8258	0.0495148	0.404245	1.03492	1.3234	17	51753334	51753481	148	-	72	72	86	72	114	75	39	23	32	ENSRNOT00000022924
ENSRNOG00000001019	E041	60.4497	0.915905	no	221.586	8.14217	95.293	1.03445	0.272805	0.112489	0.634357	0.8854	0.000580707	33.339	5.7613e-08	1.18314e-05	13.4378	17.1475	12.9036	0.0585204	0.410223	1.0414	1.32889	12	39285468	39285533	66	-	40	59	50	58	77	48	92	56	72	ENSRNOT00000057966
ENSRNOG00000002572	E010	80.2926	3.82346	yes	7733.81	188.201	2201.6	30.4021	0.010382	0.0203158	0.0364701	0.125763	0.00432124	31.4381	1.49042e-07	2.80474e-05	15.1268	19.7449	14.8242	0.0291502	0.413527	1.02041	1.33194	13	82866236	82866256	21	-	43	83	69	41	80	75	155	92	103	ENSRNOT00000076334
ENSRNOG00000001019	E043	69.8667	0.550131	no	221.586	8.14217	95.293	1.03445	0.315303	0.0675657	0.733178	0.531809	0.00129213	31.1874	1.68941e-07	3.14576e-05	14.8755	18.1227	13.539	0.135815	0.420678	1.09871	1.33856	12	39289529	39289655	127	-	47	63	54	74	83	67	111	63	72	ENSRNOT00000057966
ENSRNOG00000042879	E028	81.8428	0.660023	no	840.988	8.69243	192.76	1.33603	0.0973175	0.0759308	0.424585	0.494018	0.000544198	51.9985	5.11293e-12	2.00591e-09	15.5056	20.2306	14.8553	0.061811	0.44556	1.04378	1.36184	18	62773817	62773940	124	+	65	78	69	62	91	60	153	80	95	ENSRNOT00000023430
ENSRNOG00000014900	E007	93.0555	0.979532	no	136.647	1.08503	58.4256	0.431818	0.680993	0.902766	1.59272	2.26839	0.000456869	65.7426	5.29883e-15	3.00954e-12	15.9316	21.9143	16.0317	-0.00903336	0.450948	0.993758	1.36694	17	55091764	55091858	95	+	50	90	75	65	116	69	176	91	132	c("ENSRNOT00000020160", "ENSRNOT00000068545", "ENSRNOT00000020204")
ENSRNOG00000033531	E041	478.827	1.26007	yes	1361.84	10.4421	488.055	5.70752	0.351602	0.120672	0.981092	0.220774	0.000168294	341.613	6.60085e-75	5.2707e-71	36.3071	50.0494	36.007	0.0119732	0.475076	1.00833	1.38999	4	16105069	16105448	380	-	393	584	559	464	632	487	611	296	401	c("ENSRNOT00000034969", "ENSRNOT00000042914")
ENSRNOG00000019560	E012	58.6839	0.850491	no	1434.08	5.78641	188.164	1.76657	0.0409208	0.146981	0.311875	0.481436	0.000697695	65.1094	7.2724e-15	4.07925e-12	12.0598	18.646	13.2044	-0.130814	0.497847	0.913316	1.4121	1	172806953	172807021	69	+	43	74	81	46	62	53	89	44	55	ENSRNOT00000026586
ENSRNOG00000037428	E006	78.594	0.590932	yes	561.02	3.7875	234.297	0.912807	0.140091	0.156022	0.335445	0.647379	0.000539821	73.5721	1.05686e-16	7.28227e-14	14.4048	20.9597	14.7206	-0.0312922	0.509776	0.978543	1.42383	12	54385690	54385822	133	-	60	75	89	60	93	67	110	78	85	c("ENSRNOT00000075791", "ENSRNOT00000041981")
ENSRNOG00000014900	E002	65.9535	0.653005	no	136.647	1.08503	58.4256	0.431818	0.482656	0.601829	1.12885	1.51222	0.00085522	72.788	1.56418e-16	1.06163e-13	12.6809	19.1068	13.0835	-0.0450956	0.546336	0.969226	1.46037	17	55065683	55065783	101	+	29	56	58	39	66	53	120	81	101	ENSRNOT00000068545
ENSRNOG00000014900	E008	113.959	0.796919	no	136.647	1.08503	58.4256	0.431818	0.83397	0.734464	1.9505	1.8455	0.000410142	121.548	4.03775e-27	6.6841e-24	17.2162	24.9506	17.0746	0.0119137	0.547217	1.00829	1.46126	17	55091999	55092141	143	+	60	93	91	84	123	85	235	110	174	c("ENSRNOT00000020160", "ENSRNOT00000068545", "ENSRNOT00000020204")
ENSRNOG00000014900	E003	87.8039	0.744101	no	136.647	1.08503	58.4256	0.431818	0.642561	0.685786	1.50283	1.72318	0.00206728	93.8958	4.08124e-21	4.0438e-18	14.9811	22.3216	14.2529	0.0718836	0.647183	1.05109	1.56611	17	55067549	55067666	118	+	36	72	62	57	97	67	159	102	151	ENSRNOT00000068545

## Sheet: DAVID_shLL
Functional Annotation Clustering											microtubule cytoskeleton organization
Help and Manual											Current Background: Rattus norvegicus
Current Gene List: List_1											182 DAVID IDs
Current Background: Rattus norvegicus											7 record(s)	Right-click and select 'Save Target As' to download results Download File
182 DAVID IDs											ENSEMBL_GENE_ID	GENE NAME	Related Genes	Species
Options Classification Stringency											ENSRNOG00000016800	SS18, nBAF chromatin remodeling complex subunit(Ss18)	RG	Rattus norvegicus
											ENSRNOG00000009161	cytoplasmic linker associated protein 2(Clasp2)	RG	Rattus norvegicus
											ENSRNOG00000025791	dynein, cytoplasmic 1 light intermediate chain 2(Dync1li2)	RG	Rattus norvegicus
											ENSRNOG00000017069	microtubule affinity regulating kinase 4(Mark4)	RG	Rattus norvegicus
24 Cluster(s)	Right-click and select 'Save Target As' to download results Download File										ENSRNOG00000014230	microtubule-associated protein 1A(Map1a)	RG	Rattus norvegicus
Annotation Cluster 1		Enrichment Score: 1.89			Count	P_Value	Benjamini				ENSRNOG00000011841	microtubule-associated protein 2(Map2)	RG	Rattus norvegicus
	GOTERM_BP_DIRECT	microtubule cytoskeleton organization	RT		7	0.00012	0.11				ENSRNOG00000003071	vesicle-associated membrane protein 4(Vamp4)	RG	Rattus norvegicus
	UP_KEYWORDS	Motor protein	RT		6	0.0015	0.055
	UP_KEYWORDS	Cytoskeleton	RT		13	0.0027	0.08
	UP_KEYWORDS	Microtubule	RT		7	0.0032	0.072				Nucleotide-binding
	GOTERM_CC_DIRECT	microtubule	RT		8	0.0058	0.18				Current Background: Rattus norvegicus
	GOTERM_MF_DIRECT	microtubule binding	RT		7	0.015	0.6				182 DAVID IDs
	GOTERM_BP_DIRECT	microtubule-based movement	RT		4	0.021	0.92				22 record(s)	Right-click and select 'Save Target As' to download results Download File
	GOTERM_MF_DIRECT	microtubule motor activity	RT		4	0.025	0.68				ENSEMBL_GENE_ID	GENE NAME	Related Genes	Species
	INTERPRO	Kinesin, motor region, conserved site	RT		3	0.051	0.96				ENSRNOG00000012764	ArfGAP with GTPase domain, ankyrin repeat and PH domain 3(Agap3)	RG	Rattus norvegicus
	INTERPRO	Kinesin, motor domain	RT		3	0.058	0.96				ENSRNOG00000019482	G protein subunit alpha o1(Gnao1)	RG	Rattus norvegicus
	SMART	KISc	RT		3	0.065	0.92				ENSRNOG00000010682	chloride voltage-gated channel 3(Clcn3)	RG	Rattus norvegicus
	GOTERM_CC_DIRECT	kinesin complex	RT		3	0.081	0.7				ENSRNOG00000025011	chromodomain helicase DNA binding protein 8(Chd8)	RG	Rattus norvegicus
	GOTERM_MF_DIRECT	ATPase activity	RT		4	0.23	0.98				ENSRNOG00000025791	dynein, cytoplasmic 1 light intermediate chain 2(Dync1li2)	RG	Rattus norvegicus
Annotation Cluster 2		Enrichment Score: 1.73			Count	P_Value	Benjamini				ENSRNOG00000004332	epidermal growth factor receptor(Egfr)	RG	Rattus norvegicus
	UP_KEYWORDS	Nucleotide-binding	RT		22	0.0051	0.1				ENSRNOG00000010944	hypoxia up-regulated 1(Hyou1)	RG	Rattus norvegicus
	GOTERM_MF_DIRECT	ATP binding	RT		23	0.012	0.62				ENSRNOG00000020361	inositol hexakisphosphate kinase 2(Ip6k2)	RG	Rattus norvegicus
	UP_KEYWORDS	ATP-binding	RT		17	0.016	0.23				ENSRNOG00000021817	interleukin-1 receptor-associated kinase 2(Irak2)	RG	Rattus norvegicus
	INTERPRO	P-loop containing nucleoside triphosphate hydrolase	RT		13	0.11	1				ENSRNOG00000008471	kinesin family member 21B(Kif21b)	RG	Rattus norvegicus
											ENSRNOG00000020281	kinesin family member 22(Kif22)	RG	Rattus norvegicus
											ENSRNOG00000007515	kinesin family member 3a(Kif3a)	RG	Rattus norvegicus
											ENSRNOG00000017069	microtubule affinity regulating kinase 4(Mark4)	RG	Rattus norvegicus
											ENSRNOG00000016483	myosin XVI(Myo16)	RG	Rattus norvegicus
											ENSRNOG00000033101	myosin XVIIIa(Myo18a)	RG	Rattus norvegicus
											ENSRNOG00000016135	phenylalanyl-tRNA synthetase 2, mitochondrial(Fars2)	RG	Rattus norvegicus
											ENSRNOG00000019560	phosphodiesterase 2A(Pde2a)	RG	Rattus norvegicus
											ENSRNOG00000012099	poly(A) RNA polymerase D4, non-canonical(Papd4)	RG	Rattus norvegicus
											ENSRNOG00000025892	protein kinase N3(Pkn3)	RG	Rattus norvegicus
											ENSRNOG00000049876	protein kinase cAMP-dependent type 1 regulatory subunit alpha(Prkar1a)	RG	Rattus norvegicus
											ENSRNOG00000002182	septin 11(Sept11)	RG	Rattus norvegicus
											ENSRNOG00000017907	ubiquitin-conjugating enzyme E2I(Ube2i)	RG	Rattus norvegicus

## Sheet: 207L-LLoverlap_FC1.1
groupID	featureID	exonBaseMean	normBaseMean	terminalBin	highestBaseMean	highestNormBaseMean	averageBaseMean	averageNormBaseMean	ratio(/highest)	normRatio(/highest)	ratio(/average)	normRatio(/average)	dispersion	stat	pvalue	padj	l	ll	m	log2fold_l_m	log2fold_ll_m	FC_LM	FC_LLM	genomicData.seqnames	genomicData.start	genomicData.end	genomicData.width	genomicData.strand	countData.Ma	countData.Mb	countData.Mc	countData.La	countData.Lb	countData.Lc	countData.LLa	countData.LLb	countData.LLc	transcripts	FC_L/LL
ENSRNOG00000016483	E021	72.985	0.493142	no	1690.61	3.82038	242.438	1.32083	0.0431708	0.129082	0.301046	0.373356	0.000493367	66.4948	3.63772e-15	2.11024e-12	17.8816	11.112	15.7646	0.181784	-0.504573	1.13429	0.704869	16	84257377	84257524	148	-	62	93	94	104	145	99	39	13	25	c("ENSRNOT00000022742", "ENSRNOT00000076341")	1.60922
ENSRNOG00000006705	E003	59.4099	0.337556	no	1223.12	4.96363	485.453	1.66657	0.0485725	0.0680059	0.12238	0.202545	0.000606003	80.4636	3.36937e-18	2.62855e-15	17.9493	11.201	13.0109	0.464205	-0.216089	1.37956	0.860896	3	136350353	136350528	176	-	38	49	59	81	120	83	52	28	32	ENSRNOT00000009540	1.60247
ENSRNOG00000020254	E020	74.7932	0.482537	no	280.156	0.951232	57.6583	0.32074	0.26697	0.507276	1.29718	1.50445	0.000559967	72.1343	2.16888e-16	1.45748e-13	19.2739	12.8214	15.9654	0.271699	-0.316396	1.20723	0.803073	9	98262660	98262814	155	-	59	96	82	96	120	82	62	37	51	ENSRNOT00000027506	1.50326
ENSRNOG00000042905	E008	112.91	0.2498	yes	444.668	1.769	118.909	0.664581	0.253919	0.14121	0.949545	0.375876	0.0103969	41.2508	1.1028e-09	3.07387e-07	24.0081	16.2185	19.591	0.293334	-0.27255	1.22547	0.827855	20	5295170	5295621	452	+	98	151	119	100	167	129	98	77	94	ENSRNOT00000047439	1.48029
ENSRNOG00000006705	E001	141.228	0.149764	yes	1223.12	4.96363	485.453	1.66657	0.115465	0.0301724	0.290919	0.0898637	0.000400874	122.608	2.37653e-27	4.08351e-24	26.7005	18.4468	20.3772	0.389907	-0.143586	1.31031	0.905266	3	136347550	136348492	943	-	90	144	126	164	286	184	135	78	92	ENSRNOT00000009540	1.44743
ENSRNOG00000027596	E007	86.8423	0.0718298	no	474.603	0.447524	87.8515	0.259105	0.182979	0.160505	0.988512	0.277223	0.000803551	43.0831	4.4118e-10	1.32201e-07	19.7298	14.6173	16.2038	0.284042	-0.148661	1.2176	0.902088	3	38631946	38633154	1209	+	77	116	87	98	179	112	63	28	46	ENSRNOT00000034632	1.34976
ENSRNOG00000012295	E017	56.1472	1.07975	yes	929.081	5.04426	444.746	2.77412	0.060433	0.214056	0.126246	0.389224	0.000637392	40.9142	1.30494e-09	3.58577e-07	17.3755	13.0169	11.8091	0.557155	0.140488	1.47137	1.10228	7	120552703	120552754	52	-	48	65	54	42	58	36	90	53	70	c("ENSRNOT00000017108", "ENSRNOT00000016827")	1.33484
ENSRNOG00000015835	E039	287.38	1.67081	yes	287.38	2.43049	55.1012	0.624717	1	0.687438	5.21549	2.67451	0.00190605	77.8817	1.2252e-17	9.18853e-15	36.5168	27.604	31.1024	0.231535	-0.172148	1.17408	0.88752	8	115639835	115640006	172	+	209	348	318	247	386	248	398	206	309	ENSRNOT00000021218	1.32288
ENSRNOG00000016777	E011	253.28	2.34519	yes	1343.13	5.10037	401.218	2.84262	0.188574	0.459808	0.631279	0.825011	0.000223073	122.805	2.15428e-27	3.74908e-24	34.2815	25.9763	28.7971	0.251507	-0.148729	1.19045	0.902045	15	55113825	55113932	108	-	198	295	293	242	385	280	304	150	199	ENSRNOT00000022706	1.31972
ENSRNOG00000018487	E010	395.068	2.06842	yes	10550.8	82.9286	5927.01	43.1329	0.0374445	0.0249421	0.0666554	0.0479545	0.00301402	58.7119	1.78189e-13	8.60779e-11	42.3408	32.1476	36.2175	0.225361	-0.171976	1.16907	0.887626	1	231858061	231858251	191	-	349	501	465	383	524	432	500	201	310	ENSRNOT00000025196	1.31707
ENSRNOG00000015835	E037	183.515	1.66832	no	287.38	2.43049	55.1012	0.624717	0.63858	0.686411	3.3305	2.67052	0.000970342	60.5738	7.02363e-14	3.46694e-11	28.8101	22.1765	25.4765	0.177403	-0.200141	1.13085	0.870466	8	115639455	115639564	110	+	147	217	218	154	231	157	291	130	167	ENSRNOT00000021218	1.29913
ENSRNOG00000033623	E007	725.552	3.01059	yes	3806.98	22.6343	2013.67	14.7126	0.190585	0.13301	0.360314	0.204626	0.00100359	117.098	3.73765e-26	5.70067e-23	51.7801	39.8723	45.4794	0.187184	-0.189827	1.13854	0.876711	11	75030851	75031091	241	+	542	767	800	1023	1513	1128	406	184	279	ENSRNOT00000043365	1.29865
ENSRNOG00000019240	E018	56.2241	0.413412	yes	1189.63	3.25764	357.273	2.24368	0.047262	0.126905	0.15737	0.184256	0.00278379	17.1895	0.000185077	0.0142098	15.3307	11.8139	13.1707	0.219101	-0.156842	1.16401	0.896986	2	230341760	230341895	136	-	37	56	52	83	116	66	34	28	38	ENSRNOT00000026051	1.29769
ENSRNOG00000012207	E079	62.1539	0.739927	no	500.406	3.51091	153.186	0.96708	0.124207	0.210751	0.405741	0.765114	0.000527002	22.0792	1.60529e-05	0.00181892	16.9005	13.0388	14.5092	0.220104	-0.154154	1.16482	0.898659	9	37721656	37721739	84	-	58	85	78	47	85	62	70	40	52	c("ENSRNOT00000060007", "ENSRNOT00000044452", "ENSRNOT00000016538", "ENSRNOT00000046621", "ENSRNOT00000017235")	1.29617
ENSRNOG00000012207	E078	68.0418	0.630017	no	500.406	3.51091	153.186	0.96708	0.135973	0.179445	0.444178	0.651463	0.00157851	19.7989	5.0201e-05	0.00486051	17.5148	13.6313	15.0607	0.217793	-0.143865	1.16295	0.905091	9	37720745	37720852	108	-	65	83	90	61	78	69	80	51	46	c("ENSRNOT00000060007", "ENSRNOT00000044452", "ENSRNOT00000016538", "ENSRNOT00000046621", "ENSRNOT00000017235")	1.2849
ENSRNOG00000007472	E004	96.0463	0.497649	no	2850.16	4.5133	516.036	2.30718	0.0336985	0.110263	0.186123	0.215696	0.000466673	73.7	9.91396e-17	6.86607e-14	21.9519	17.1757	15.5537	0.49709	0.143116	1.41136	1.10429	4	208352314	208352506	193	+	68	103	86	112	184	106	107	54	67	ENSRNOT00000066723	1.27808
ENSRNOG00000034140	E001	527.912	0.857	yes	6012.87	22.5928	1249.41	8.16807	0.087797	0.0379324	0.422528	0.104921	0.000610246	184.501	8.63203e-41	2.8579e-37	40.513	31.7918	44.8376	-0.146326	-0.496056	0.903548	0.709043	16	71438259	71438874	616	+	677	978	840	501	819	605	225	106	180	ENSRNOT00000022166	1.27432
ENSRNOG00000022913	E082	70.8965	0.834076	no	3734.42	77.9898	352.376	5.56981	0.0189846	0.0106947	0.201195	0.14975	0.00129648	20.394	3.72824e-05	0.00372668	17.6178	13.8836	15.9053	0.147521	-0.196128	1.10766	0.87289	7	132829694	132829778	85	+	58	93	74	73	116	75	86	29	59	ENSRNOT00000055708	1.26896
ENSRNOG00000004841	E002	192.726	0.529467	no	959.344	0.640676	193.013	0.41874	0.200893	0.826419	0.998511	1.26443	0.000223293	215.337	1.73818e-47	6.55404e-44	31.0598	24.4795	21.0392	0.56197	0.2185	1.47628	1.16352	6	83215533	83215896	364	+	151	230	210	211	346	251	158	93	123	ENSRNOT00000006562	1.2688
ENSRNOG00000007160	E001	615.746	1.1887	yes	615.746	1.45215	311.318	1.04792	1	0.818581	1.97787	1.13434	0.000632126	141.495	1.88248e-31	3.93128e-28	49.9759	39.7653	43.7733	0.191181	-0.138541	1.1417	0.908437	3	144939294	144939811	518	+	516	794	778	678	1119	737	488	264	333	ENSRNOT00000009437	1.25677
ENSRNOG00000001811	E005	122.259	1.07244	no	2950.24	5.25521	837.355	3.19654	0.0414403	0.204073	0.146006	0.335501	0.00104817	77.9062	1.2103e-17	9.12717e-15	23.9134	19.7073	16.9377	0.497578	0.218491	1.41184	1.16352	4	245061335	245061448	114	+	61	88	113	144	226	170	124	80	105	ENSRNOT00000042270	1.21343
ENSRNOG00000020427	E001	214.641	1.11213	yes	1930.69	25.7628	1180.36	13.8337	0.111173	0.0431682	0.181844	0.080393	0.00350527	53.6354	2.25541e-12	9.33404e-10	31.4487	25.9352	23.1148	0.444185	0.166094	1.36055	1.12202	16	20872444	20872636	193	-	153	216	162	264	397	277	234	95	173	ENSRNOT00000064090	1.21259
ENSRNOG00000001632	E038	185.136	1.22606	no	373.706	2.35332	87.1034	0.703301	0.495404	0.520993	2.12547	1.7433	0.000266388	83.1588	8.75576e-19	7.33663e-16	29.3477	24.8253	22.3349	0.393946	0.152512	1.31398	1.1115	11	39945131	39945281	151	-	128	189	186	156	284	213	263	118	182	ENSRNOT00000002231	1.18217
ENSRNOG00000017453	E002	59.8765	0.564873	yes	501.96	3.73373	303.665	2.67094	0.119285	0.151289	0.197179	0.211488	0.000654433	27.185	1.24982e-06	0.000192789	16.6415	14.1239	12.5406	0.408177	0.171529	1.32701	1.12625	18	62607489	62607594	106	-	46	61	53	63	77	59	79	48	58	ENSRNOT00000063770	1.17825
ENSRNOG00000019175	E001	68.0522	0.469325	yes	689.705	1.14461	155.746	0.713075	0.0986685	0.41003	0.436943	0.658171	0.00341318	19.2451	6.6219e-05	0.00613987	17.5979	15.4209	13.5416	0.377997	0.187482	1.29954	1.13877	17	1318565	1318709	145	+	66	79	69	55	75	72	100	40	72	c("ENSRNOT00000035471", "ENSRNOT00000025965", "ENSRNOT00000026011")	1.14117
ENSRNOG00000006086	E001	75.3108	0.0285268	yes	123.394	1.58521	63.4611	0.536342	0.61033	0.0179957	1.18672	0.0531877	0.00173204	22.7803	1.13063e-05	0.00133805	16.1868	14.3074	18.1954	-0.168754	-0.346815	0.889611	0.786318	7	115888265	115890904	2640	-	51	95	85	78	103	89	93	49	52	ENSRNOT00000076708	1.13136
ENSRNOG00000034140	E003	595.479	3.1341	no	6012.87	22.5928	1249.41	8.16807	0.0990341	0.138721	0.476607	0.383701	0.00018156	144.794	3.61643e-32	8.04762e-29	42.172	37.3397	47.127	-0.160271	-0.335843	0.894857	0.792321	16	71440088	71440277	190	+	705	1025	1042	561	895	635	313	157	240	ENSRNOT00000022166	1.12941
ENSRNOG00000023861	E001	85.9349	0.924031	yes	892.379	14.0033	412.039	4.87437	0.0962987	0.0659868	0.20856	0.189569	0.00125361	20.5972	3.36804e-05	0.00343492	16.7655	14.8636	18.7789	-0.163621	-0.337335	0.892781	0.791502	8	93963290	93963382	93	-	104	134	122	78	133	87	52	30	57	ENSRNOT00000032792	1.12796
ENSRNOG00000011413	E009	148.62	1.70827	no	1229.37	8.28178	346.649	2.71267	0.120891	0.206269	0.428733	0.629739	0.000292659	40.9281	1.2959e-09	3.57126e-07	22.283	19.8093	24.831	-0.156198	-0.325966	0.897387	0.797764	5	131542720	131542806	87	-	154	245	211	144	204	143	111	71	95	ENSRNOT00000015420	1.12488
ENSRNOG00000022635	E008	111.01	0.711602	no	240.52	6.13877	150.98	1.68316	0.461541	0.115919	0.735263	0.422778	0.000463336	25.5566	2.82134e-06	0.000396868	19.2265	17.0928	21.1553	-0.137921	-0.307634	0.908828	0.807965	1	163093211	163093366	156	+	124	206	187	97	160	88	81	40	65	c("ENSRNOT00000055402", "ENSRNOT00000055401", "ENSRNOT00000055397", "ENSRNOT00000034416")	1.12484
ENSRNOG00000020427	E002	314.293	3.92866	no	1930.69	25.7628	1180.36	13.8337	0.162788	0.152494	0.266268	0.283992	0.00354289	39.3307	2.88039e-09	7.33571e-07	36.5676	32.594	28.4706	0.361093	0.195131	1.2844	1.14483	16	20873896	20873975	80	-	235	304	269	351	538	388	346	159	291	ENSRNOT00000064090	1.12191
ENSRNOG00000009071	E019	74.0681	1.54309	no	406.016	4.0829	168.379	1.66195	0.182427	0.377938	0.43989	0.928481	0.000473083	19.5731	5.62034e-05	0.00530913	15.3861	13.7244	17.3318	-0.171797	-0.336687	0.887736	0.791858	X	16324065	16324112	48	-	82	110	113	72	113	84	50	33	28	ENSRNOT00000012646	1.12108
ENSRNOG00000023861	E014	81.0406	0.500251	no	892.379	14.0033	412.039	4.87437	0.0908141	0.0357238	0.196682	0.102629	0.00145387	31.1667	1.70705e-07	3.16991e-05	15.6825	14.1121	18.7726	-0.259474	-0.411699	0.835392	0.751738	8	93991260	93991421	162	-	98	137	125	72	103	85	47	44	34	ENSRNOT00000032792	1.11128
ENSRNOG00000017251	E021	473.975	1.45838	yes	942.097	14.4349	503.615	5.61176	0.503106	0.101032	0.941146	0.25988	0.000439485	106.477	7.56605e-24	9.68904e-21	44.3907	40.0011	35.9075	0.305973	0.155755	1.23625	1.114	18	29311821	29312145	325	+	309	514	445	476	710	526	621	325	439	ENSRNOT00000043271	1.10974
ENSRNOG00000034140	E002	515.437	5.15437	no	6012.87	22.5928	1249.41	8.16807	0.0857223	0.228142	0.412543	0.631039	0.000100089	104.407	2.12992e-23	2.67706e-20	39.4018	35.6353	43.5892	-0.14571	-0.290666	0.903934	0.817525	16	71439255	71439354	100	+	616	874	866	470	780	567	282	140	223	ENSRNOT00000022166	1.1057
ENSRNOG00000016545	E016	94.8975	0.71892	no	233.435	1.50997	163.401	1.12258	0.406526	0.476115	0.580763	0.640418	0.00258166	18.0097	0.000122812	0.0102213	17.9001	16.3388	20.1259	-0.169089	-0.300753	0.889404	0.811829	10	14226702	14226833	132	+	89	146	139	77	81	71	115	70	90	ENSRNOT00000022063	1.09556
ENSRNOG00000015158	E041	137.7	0.918003	no	382.695	1.64439	95.1506	0.733465	0.359817	0.558264	1.44718	1.2516	0.000340035	47.209	5.60667e-11	1.91704e-08	24.2556	22.1678	19.131	0.342404	0.212555	1.26787	1.15874	9	70654844	70654993	150	-	94	155	127	151	205	151	164	80	139	c("ENSRNOT00000020447", "ENSRNOT00000058045")	1.09418
ENSRNOG00000000774	E022	58.0261	0.707635	no	345.228	1.20564	95.8831	0.655029	0.16808	0.586936	0.605175	1.08031	0.000770942	24.5059	4.77096e-06	0.000629372	15.948	14.6391	12.31	0.373546	0.249992	1.29553	1.1892	20	4024717	4024798	82	-	40	63	79	61	81	58	66	35	53	c("ENSRNOT00000051634", "ENSRNOT00000040232")	1.08942
ENSRNOG00000017251	E020	283.839	1.66964	no	942.097	14.4349	503.615	5.61176	0.301285	0.115667	0.563604	0.297526	0.000155263	82.2166	1.40246e-18	1.13996e-15	34.4334	31.7443	27.7357	0.312063	0.194752	1.24148	1.14453	18	29311571	29311740	170	+	193	278	277	270	442	303	402	192	268	ENSRNOT00000043271	1.08471
ENSRNOG00000042951	E027	59.1439	0.402339	no	85.4118	6.55316	54.8877	0.628413	0.692456	0.0613963	1.07754	0.640247	0.000668937	14.297	0.000786052	0.0446261	15.8142	14.6238	12.9546	0.287757	0.174857	1.22074	1.12885	8	103276073	103276219	147	+	44	65	75	57	77	48	81	41	60	c("ENSRNOT00000074705", "ENSRNOT00000014481")	1.0814
ENSRNOG00000014375	E002	82.8849	0.986725	no	475.888	3.54441	158.25	1.32088	0.174169	0.278389	0.52376	0.747019	0.000493769	19.709	5.251e-05	0.00502316	16.7169	15.4631	18.7236	-0.163553	-0.276035	0.892823	0.825858	5	151933555	151933638	84	+	90	135	126	57	101	50	94	54	71	ENSRNOT00000064948	1.08109
ENSRNOG00000002137	E005	68.0375	0.281147	no	163.642	0.46795	71.8143	0.350367	0.41577	0.600805	0.947409	0.802435	0.000636524	14.8806	0.000587102	0.035594	14.9666	13.8804	16.7384	-0.161417	-0.270113	0.894146	0.829255	14	33424852	33425093	242	+	85	99	114	49	88	60	64	33	43	ENSRNOT00000002907	1.07825
ENSRNOG00000000774	E021	137.467	0.673856	no	345.228	1.20564	95.8831	0.655029	0.398191	0.558919	1.43369	1.02874	0.00336808	24.2166	5.51346e-06	0.000714818	24.1158	22.5236	19.3736	0.315887	0.217346	1.24478	1.16259	20	4023868	4024071	204	-	96	178	181	151	188	120	174	73	122	c("ENSRNOT00000051634", "ENSRNOT00000040232")	1.07069
ENSRNOG00000019223	E013	86.8337	0.35734	no	3209.16	47.7244	1218.94	11.9367	0.0270581	0.00748758	0.0712371	0.0299362	0.000505065	14.528	0.000700291	0.0407549	17.1735	16.0485	19.0095	-0.146537	-0.244282	0.903416	0.844236	17	73932924	73933166	243	+	79	97	96	71	102	98	115	59	80	ENSRNOT00000041346	1.0701
ENSRNOG00000007894	E039	65.7036	0.571336	no	871.515	2.83546	137.936	1.02436	0.0753901	0.201497	0.476333	0.557747	0.00047378	20.1988	4.11037e-05	0.00408159	14.5615	13.6707	17.0401	-0.226774	-0.317851	0.854544	0.802264	5	103544357	103544471	115	-	65	91	101	55	87	65	63	34	50	ENSRNOT00000051028	1.06517
ENSRNOG00000011413	E010	160.406	2.50634	no	1229.37	8.28178	346.649	2.71267	0.130479	0.302633	0.462733	0.923941	0.000812843	33.7112	4.78299e-08	9.98858e-06	22.5404	21.2283	25.8558	-0.197973	-0.284499	0.871774	0.821027	5	131559737	131559800	64	-	172	267	223	150	201	151	125	85	108	ENSRNOT00000015420	1.06181
ENSRNOG00000006094	E014	114.546	0.909094	no	12171.9	30.136	2501.58	16.7542	0.00941068	0.0301663	0.0457895	0.0542606	0.00100219	56.9936	4.20722e-13	1.9229e-10	22.3267	21.0535	16.5664	0.430511	0.345807	1.34771	1.27086	3	99375563	99375688	126	-	74	100	117	124	171	122	147	72	124	ENSRNOT00000009000	1.06047
ENSRNOG00000007756	E002	475.485	2.71706	no	3219.23	5.96459	1676.06	4.60532	0.147701	0.455531	0.283692	0.589983	0.00173403	31.0773	1.78501e-07	3.31014e-05	39.5117	37.3214	43.5059	-0.138933	-0.221209	0.90819	0.857846	7	140733193	140733367	175	+	481	705	698	338	567	423	543	327	343	ENSRNOT00000010194	1.05869
ENSRNOG00000007894	E040	94.572	0.45687	no	871.515	2.83546	137.936	1.02436	0.108515	0.161127	0.685621	0.446004	0.00174318	14.4052	0.000744647	0.0428077	17.7112	16.8058	20.0241	-0.177081	-0.25278	0.884491	0.839278	5	103547957	103548163	207	-	82	121	153	86	133	88	102	44	77	ENSRNOT00000051028	1.05387
ENSRNOG00000046530	E004	104.078	0.533735	no	310.501	3.24269	137.013	1.18958	0.335194	0.164596	0.759623	0.448675	0.000500539	17.7326	0.000141064	0.0114456	18.6358	17.7538	20.8408	-0.161336	-0.231285	0.894197	0.851876	1	268637836	268638030	195	+	76	136	108	81	128	77	150	97	109	ENSRNOT00000072181	1.04968
ENSRNOG00000004613	E001	215.543	0.190746	yes	1437.94	14.5915	941.802	7.45908	0.149898	0.0130724	0.228863	0.0255724	0.00156897	18.8984	7.87543e-05	0.00709379	28.8799	27.5352	24.8273	0.218136	0.14935	1.16323	1.10907	X	30000365	30001494	1130	-	135	193	200	208	303	277	287	151	216	ENSRNOT00000006777	1.04883
ENSRNOG00000023861	E013	61.9708	0.573804	no	892.379	14.0033	412.039	4.87437	0.0694445	0.0409764	0.1504	0.117719	0.0011967	32.4591	8.94535e-08	1.76492e-05	13.2298	12.6247	16.7964	-0.344361	-0.411909	0.787657	0.751628	8	93986323	93986430	108	-	74	109	105	54	80	51	34	36	30	ENSRNOT00000032792	1.04793
ENSRNOG00000021904	E019	109.309	0.499127	yes	237.182	0.539265	78.5742	0.39822	0.460864	0.925568	1.39115	1.25339	0.00104603	15.7246	0.000384979	0.0257811	20.8112	19.926	17.7612	0.228634	0.165924	1.17172	1.12188	6	145099669	145099887	219	-	87	117	120	94	118	106	149	79	132	ENSRNOT00000030864	1.04443
ENSRNOG00000004148	E002	72.8223	0.49539	no	575.04	1.18349	111.267	0.799935	0.126639	0.418584	0.654481	0.619287	0.000516872	15.7954	0.000371589	0.0251825	17.1191	16.3937	14.2689	0.262733	0.200267	1.19975	1.14891	7	34114072	34114218	147	+	62	72	70	70	105	81	101	48	60	ENSRNOT00000005762	1.04425
ENSRNOG00000010353	E010	1322.13	0.985932	yes	1533.05	20.7241	1136.01	10.1951	0.862421	0.0475741	1.16384	0.0967066	0.000530283	157.298	6.96982e-35	1.68947e-31	61.0084	58.4874	70.3484	-0.20551	-0.266391	0.867232	0.831397	4	2823955	2825295	1341	+	1495	2154	2022	1215	1962	1384	888	511	676	ENSRNOT00000035996	1.0431
ENSRNOG00000005318	E001	175.366	0.0629908	yes	175.366	1.76445	114.645	0.962491	1	0.0357001	1.52964	0.0654456	0.000259842	27.8411	9.00285e-07	0.000143773	25.2079	24.1976	21.7264	0.214431	0.155416	1.16025	1.11374	14	105098652	105101435	2784	-	100	155	137	226	355	252	162	95	116	ENSRNOT00000056855	1.04175
ENSRNOG00000009790	E003	211.666	1.2751	no	418.924	1.31328	170.961	0.739512	0.505262	0.970924	1.2381	1.72424	0.000452853	40.1607	1.902e-09	5.07236e-07	28.6855	27.5365	24.5443	0.224933	0.165957	1.16872	1.12191	6	37005400	37005565	166	-	137	230	155	174	280	230	320	178	239	c("ENSRNOT00000013107", "ENSRNOT00000068412")	1.04173
ENSRNOG00000017915	E014	114.825	0.524315	no	287.551	1.01246	90.1878	0.641787	0.39932	0.517861	1.27318	0.81696	0.000697787	14.575	0.000684028	0.0401262	20.863	20.0304	17.8116	0.228131	0.169379	1.17132	1.12457	10	56363058	56363276	219	+	60	80	91	103	144	91	216	105	166	ENSRNOT00000024348	1.04156
ENSRNOG00000006996	E012	125.38	0.552337	no	418.083	3.38364	140.65	0.950532	0.299894	0.163238	0.891436	0.581081	0.000315017	17.9169	0.000128643	0.0106112	20.3653	19.6571	22.4344	-0.1396	-0.190658	0.907771	0.876206	5	43515127	43515353	227	+	119	173	165	68	121	89	189	95	153	ENSRNOT00000009545	1.03602
ENSRNOG00000010479	E049	133.022	0.588595	no	828.864	2.11442	125.272	0.778791	0.160488	0.278372	1.06187	0.755781	0.000288674	15.8926	0.000353963	0.0242322	22.8315	22.0381	19.9338	0.195806	0.144783	1.14536	1.10556	15	97257564	97257789	226	-	118	158	152	113	184	123	172	82	132	ENSRNOT00000014583	1.036
ENSRNOG00000011977	E012	64.0304	0.307838	no	918.635	0.754356	92.3633	0.372794	0.0697016	0.408081	0.693244	0.82576	0.00075866	16.5761	0.000251505	0.0183155	15.9306	15.4045	13.4635	0.242746	0.194303	1.18324	1.14417	2	105392593	105392800	208	+	47	73	74	40	65	55	112	64	63	ENSRNOT00000016506	1.03415
ENSRNOG00000011413	E008	153.975	1.0197	no	1229.37	8.28178	346.649	2.71267	0.125247	0.123126	0.44418	0.375903	0.000552059	19.8588	4.87219e-05	0.00472742	22.3603	21.6347	24.9448	-0.157798	-0.205393	0.896392	0.867303	5	131537873	131538023	151	-	145	237	234	116	220	159	145	82	104	ENSRNOT00000015420	1.03354
ENSRNOG00000011413	E016	104.678	0.926355	yes	1229.37	8.28178	346.649	2.71267	0.0851481	0.111855	0.301972	0.341492	0.000325056	29.5831	3.76808e-07	6.59137e-05	18.0204	17.4606	21.22	-0.235793	-0.281316	0.849218	0.82284	5	131584207	131584319	113	-	110	174	160	90	130	100	99	47	69	ENSRNOT00000015420	1.03206
ENSRNOG00000012806	E008	161.675	1.15482	no	1239.83	6.52478	257.153	1.57385	0.130401	0.17699	0.628711	0.733752	0.000311692	20.5078	3.52199e-05	0.00355719	23.0858	22.3952	25.7145	-0.155578	-0.199395	0.897773	0.870916	1	200008431	200008570	140	+	155	267	249	99	178	110	222	103	148	c("ENSRNOT00000049430", "ENSRNOT00000035770")	1.03084
ENSRNOG00000001408	E011	221.247	2.19056	no	341.676	4.67824	257.725	2.61665	0.647534	0.468245	0.858459	0.837161	0.000236133	25.0998	3.54534e-06	0.000485211	28.8344	28.0085	25.2914	0.189143	0.147218	1.14009	1.10743	12	24226364	24226464	101	-	157	201	209	226	328	263	277	166	188	ENSRNOT00000001910	1.02949
ENSRNOG00000027962	E006	187.575	1.2505	no	3573.35	6.50306	597.576	3.2922	0.0524928	0.192295	0.313894	0.379838	0.000195572	74.8155	5.67578e-17	4.03375e-14	23.8438	23.1842	29.0962	-0.287216	-0.327692	0.819482	0.79681	13	75235599	75235748	150	-	210	293	286	127	195	153	201	116	164	ENSRNOT00000044235	1.02845
ENSRNOG00000028359	E023	199.498	1.1022	yes	4319.74	6.35545	476.982	2.96189	0.0461828	0.173426	0.41825	0.372127	0.000318608	28.8552	5.42206e-07	9.1316e-05	27.9547	27.1874	24.107	0.213639	0.173488	1.15961	1.12778	4	181368405	181368585	181	-	156	242	207	163	249	166	316	152	204	ENSRNOT00000036155	1.02822
ENSRNOG00000010353	E009	348.729	1.17417	no	1533.05	20.7241	1136.01	10.1951	0.227474	0.0566572	0.306978	0.11517	0.00213465	37.8112	6.15752e-09	1.49257e-06	31.8578	31.0115	37.6453	-0.240825	-0.279667	0.846261	0.823781	4	2820222	2820518	297	+	427	561	520	345	500	331	249	116	193	ENSRNOT00000035996	1.02729
ENSRNOG00000001074	E003	126.982	0.976786	no	289.029	1.09316	104.171	0.680515	0.43934	0.893541	1.21897	1.43536	0.00112147	17.0249	0.00020095	0.0152043	22.078	21.5325	18.8477	0.228219	0.192123	1.17139	1.14244	12	39586533	39586662	130	+	97	129	121	94	144	89	202	141	142	ENSRNOT00000049985	1.02534
ENSRNOG00000047575	E004	91.3049	0.853317	no	265.191	1.09694	135.054	0.7029	0.344298	0.777905	0.676063	1.214	0.000380645	16.1577	0.000310022	0.0218048	18.6268	18.167	15.7189	0.244883	0.208819	1.185	1.15574	1	79358787	79358893	107	-	56	68	72	72	107	81	167	91	121	ENSRNOT00000075327	1.02531
ENSRNOG00000020235	E010	223.631	2.01469	no	3748.82	68.3675	1891.8	20.0994	0.0596536	0.0294685	0.11821	0.100237	0.00162675	152.528	7.56835e-34	1.77129e-30	21.2116	20.757	14.0052	0.598888	0.56763	1.51455	1.48209	1	88183928	88184038	111	+	181	283	261	11	8	8	536	344	440	ENSRNOT00000027425	1.0219
ENSRNOG00000036839	E010	740.388	9.49215	no	15710.8	104.202	7179.52	62.5689	0.047126	0.0910934	0.103125	0.151707	0.000686508	48.1737	3.46109e-11	1.22668e-08	48.2739	47.2607	53.5912	-0.150751	-0.181354	0.900781	0.881875	7	142652644	142652721	78	+	645	901	865	504	832	518	1143	646	812	ENSRNOT00000055285	1.02144
ENSRNOG00000038025	E002	87.4994	0.520829	no	538.499	0.588524	226.993	0.536394	0.162487	0.884976	0.385471	0.970982	0.000537623	29.3914	4.14705e-07	7.19863e-05	16.3607	16.0204	19.5121	-0.254131	-0.284459	0.838492	0.82105	17	80556831	80556998	168	+	104	128	130	71	90	68	91	58	66	ENSRNOT00000057855	1.02124
ENSRNOG00000018162	E006	75.1584	0.329642	no	2162.88	12.5342	639.603	3.76051	0.0347492	0.0262993	0.117508	0.0876588	0.000539948	19.4258	6.04988e-05	0.00567147	17.2913	16.936	14.2322	0.280884	0.250935	1.21494	1.18998	9	82090843	82091070	228	-	46	76	66	82	113	74	108	57	69	ENSRNOT00000024444	1.02098
ENSRNOG00000023861	E010	60.6965	0.843007	no	892.379	14.0033	412.039	4.87437	0.0680165	0.0602007	0.147308	0.172947	0.000574258	44.8368	1.83572e-10	5.74161e-08	12.795	12.5451	17.0017	-0.410094	-0.438554	0.752574	0.737874	8	93984891	93984962	72	-	83	108	104	52	76	45	45	25	29	ENSRNOT00000032792	1.01992
ENSRNOG00000004252	E001	2033.43	12.63	yes	3748.52	23.8759	1410.06	8.46841	0.542462	0.528985	1.44209	1.49143	0.0013365	62.0405	3.37346e-14	1.72024e-11	76.8648	75.3736	85.5053	-0.153691	-0.181954	0.898948	0.881508	6	20146737	20146897	161	+	2069	3045	2981	1517	2171	1416	2721	1315	1802	ENSRNOT00000005786	1.01978
ENSRNOG00000014503	E001	207.244	1.85039	yes	222.126	2.27595	159.084	1.47377	0.933	0.813018	1.30273	1.25555	0.000442072	27.479	1.07896e-06	0.000169909	28.2181	27.6853	24.7156	0.191195	0.163698	1.14171	1.12015	18	17451658	17451769	112	-	167	221	216	173	316	209	273	129	218	ENSRNOT00000061151	1.01924
ENSRNOG00000001738	E029	161.344	7.68303	no	3140.59	27.5402	1500.4	11.7638	0.0513736	0.278975	0.107534	0.653106	0.000262002	20.5996	3.36404e-05	0.00343342	22.8956	22.4686	25.656	-0.164223	-0.191384	0.892409	0.875765	11	86997537	86997557	21	-	148	254	235	117	192	146	187	105	125	ENSRNOT00000041777	1.019
ENSRNOG00000003707	E007	84.3821	0.733758	no	294.814	25.6493	79.1757	1.42578	0.286221	0.0286073	1.06576	0.514634	0.000455888	14.6579	0.000656255	0.0389855	16.2179	15.9186	18.5567	-0.194347	-0.22122	0.873969	0.85784	X	72154671	72154785	115	-	106	137	131	55	88	64	84	55	63	c("ENSRNOT00000076004", "ENSRNOT00000004972")	1.0188
ENSRNOG00000007851	E014	4139.1	1.74867	yes	4139.1	60.1744	2346.07	28.0591	1	0.02906	1.76427	0.062321	0.000295857	285.094	1.238e-62	8.40248e-59	112.67	111.221	98.0677	0.200247	0.181573	1.1489	1.13412	6	102897600	102899966	2367	+	2794	4142	3874	3235	5471	3870	6312	3617	4793	ENSRNOT00000010753	1.01303
ENSRNOG00000004518	E010	127.026	0.927195	no	599.844	2.88655	154.251	1.22714	0.211764	0.321212	0.823501	0.755571	0.000380271	15.0862	0.000529743	0.0329622	21.5204	21.2496	19.1886	0.165457	0.14719	1.12152	1.10741	10	85753523	85753659	137	-	81	119	141	156	215	159	130	67	96	ENSRNOT00000006098	1.01274
ENSRNOG00000011413	E011	193.602	1.52442	no	1229.37	8.28178	346.649	2.71267	0.157481	0.184069	0.558495	0.561965	0.00139957	39.6531	2.45149e-09	6.33852e-07	24.0469	23.7606	28.7579	-0.258107	-0.275386	0.836184	0.82623	5	131566616	131566742	127	-	207	324	291	158	231	183	152	113	133	ENSRNOT00000015420	1.01205
ENSRNOG00000025570	E003	738.084	4.47324	no	7435.66	36.9965	2936.75	21.7494	0.0992627	0.12091	0.251327	0.205671	6.83182e-05	177.881	2.36414e-39	7.29352e-36	46.4572	45.9879	54.3605	-0.226656	-0.241303	0.854614	0.845981	7	70559273	70559437	165	-	817	1195	1099	615	1021	714	639	338	453	ENSRNOT00000049895	1.0102
ENSRNOG00000018320	E005	1457.23	15.5025	yes	27257.9	340.724	17543.9	179.999	0.0534609	0.0454986	0.0830622	0.0861253	0.00336986	17.5265	0.000156374	0.0123699	65.771	65.1311	73.4369	-0.159054	-0.17316	0.895612	0.886898	1	194720710	194720803	94	-	1294	1897	1704	1423	2093	1537	1818	752	1036	ENSRNOT00000024678	1.00983
ENSRNOG00000033522	E001	179.905	0.211653	yes	2072.23	1.07461	279.108	0.537466	0.0868171	0.196958	0.644571	0.393798	0.00153702	17.9038	0.000129493	0.0106661	23.9465	23.7685	27.1036	-0.178668	-0.189433	0.883519	0.87695	5	165469844	165470693	850	-	189	296	232	128	233	141	203	122	136	ENSRNOT00000041175	1.00749
ENSRNOG00000017106	E005	215.823	2.56932	no	7700.64	21.538	2473.87	15.2949	0.0280266	0.119293	0.0872411	0.167986	0.00163469	14.5401	0.000696086	0.0405706	25.7612	25.612	28.7819	-0.15996	-0.168339	0.89505	0.889866	18	56131420	56131503	84	+	240	341	341	209	267	205	167	85	148	ENSRNOT00000044346	1.00582
ENSRNOG00000012164	E003	486.61	2.57466	no	1150.88	11.4195	828.475	6.03466	0.422814	0.225462	0.587357	0.426645	0.000106429	45.4941	1.32156e-10	4.25101e-08	39.3885	39.2335	43.4755	-0.142428	-0.148117	0.905993	0.902427	8	23005862	23006050	189	+	449	750	636	401	623	413	576	313	380	ENSRNOT00000016790	1.00395
ENSRNOG00000006483	E034	187.691	0.885334	no	633.532	1.28436	113.601	0.594495	0.296261	0.68932	1.65219	1.48922	0.000384682	46.2054	9.26028e-11	3.07339e-08	27.1255	27.1947	22.7847	0.251579	0.255259	1.19051	1.19355	6	82297332	82297543	212	-	132	238	229	151	225	165	276	139	194	ENSRNOT00000035309	0.997452
ENSRNOG00000000047	E010	124.034	0.795092	yes	978.766	3.47467	329.702	2.47369	0.126725	0.228825	0.376201	0.321419	0.000374432	18.4182	0.000100123	0.00867877	21.5397	21.619	18.8891	0.189444	0.194748	1.14032	1.14452	3	89069972	89070127	156	-	123	154	137	125	200	120	135	64	90	ENSRNOT00000000052	0.99633
ENSRNOG00000026403	E008	97.2923	0.277978	yes	279.794	3.92399	202.27	1.84845	0.347728	0.0708406	0.481003	0.150384	0.0029506	14.4086	0.000743384	0.0427763	19.3844	19.4945	16.5065	0.231869	0.240041	1.17436	1.18103	16	24496197	24496546	350	-	64	103	104	78	114	110	140	67	118	ENSRNOT00000033916	0.994352
ENSRNOG00000007894	E035	67.3203	0.629161	no	871.515	2.83546	137.936	1.02436	0.0772451	0.221891	0.488053	0.614197	0.000645519	25.6489	2.69412e-06	0.000380154	14.1716	14.2559	17.5897	-0.311732	-0.303176	0.805674	0.810466	5	103531610	103531716	107	-	68	105	101	64	84	48	76	36	48	ENSRNOT00000051028	0.994087
ENSRNOG00000015428	E003	365.876	2.15221	no	2559.42	5.2752	568.989	2.22727	0.142953	0.407987	0.643029	0.9663	0.000173039	40.0477	2.01262e-09	5.33591e-07	36.0419	36.2881	32.4845	0.149922	0.159743	1.10951	1.11709	9	90623416	90623585	170	+	200	316	275	366	558	396	547	275	426	ENSRNOT00000020705	0.993216
ENSRNOG00000011413	E015	123.922	2.13659	no	1229.37	8.28178	346.649	2.71267	0.100802	0.257987	0.357486	0.787635	0.000333989	34.642	3.00322e-08	6.48117e-06	19.2388	19.4096	23.0755	-0.262343	-0.249592	0.833733	0.841134	5	131577748	131577805	58	-	126	205	195	110	146	109	117	61	88	ENSRNOT00000015420	0.991201
ENSRNOG00000002544	E008	137.028	1.07053	no	1036.54	3.90789	254.227	1.93213	0.132198	0.273941	0.538999	0.554069	0.000312638	15.2111	0.000497686	0.0313782	20.4098	20.5933	22.8728	-0.164366	-0.151453	0.89232	0.900343	13	86969790	86969917	128	+	160	216	226	77	99	67	188	105	142	ENSRNOT00000063810	0.991089
ENSRNOG00000033176	E013	97.1321	0.140975	yes	171.038	6.48489	98.6325	1.4056	0.567899	0.0217391	0.984788	0.100295	0.000422894	30.1205	2.88009e-07	5.12388e-05	17.3709	17.6051	20.7395	-0.255711	-0.236392	0.837574	0.848866	X	32688571	32689259	689	+	82	135	126	66	125	93	132	65	86	ENSRNOT00000045300	0.986698
ENSRNOG00000001110	E005	173.648	1.09904	no	1115.04	2.23606	228.105	1.40335	0.155732	0.491506	0.761263	0.783154	0.00491918	24.7668	4.18747e-06	0.000561679	26.0629	26.4476	21.3083	0.290583	0.311723	1.22313	1.24119	12	557906	558063	158	-	163	253	216	111	165	118	319	125	169	ENSRNOT00000061446	0.985454
ENSRNOG00000042355	E005	203.287	2.78475	no	613.794	3.44062	373.891	2.5842	0.331198	0.809377	0.543707	1.07761	0.000177417	19.9653	4.61935e-05	0.00450463	25.3584	25.7393	28.4883	-0.167905	-0.146395	0.890134	0.903505	7	141916977	141917049	73	+	164	249	242	142	220	161	311	175	220	ENSRNOT00000064661	0.985201
ENSRNOG00000030317	E053	799.546	0.308348	yes	799.546	7.05479	237.688	2.21534	1	0.0437075	3.36384	0.139188	0.00162629	29.095	4.80943e-07	8.22224e-05	53.2206	54.052	47.6292	0.16014	0.182503	1.1174	1.13485	5	169699171	169701763	2593	-	603	867	822	631	1075	769	1080	653	857	ENSRNOT00000067514	0.984619
ENSRNOG00000030317	E050	245.929	1.3739	no	799.546	7.05479	237.688	2.21534	0.307585	0.194747	1.03467	0.620178	0.00137888	16.7342	0.000232386	0.0171625	27.7889	28.2711	31.3087	-0.172055	-0.147236	0.887578	0.902979	5	169687882	169688060	179	-	240	395	333	204	274	167	314	164	207	c("ENSRNOT00000041937", "ENSRNOT00000042768")	0.982944
ENSRNOG00000030317	E051	208.065	1.39641	no	799.546	7.05479	237.688	2.21534	0.260229	0.197938	0.875369	0.630337	0.000980508	16.8414	0.000220257	0.0163916	25.5558	26.0502	28.7831	-0.171569	-0.143928	0.887876	0.905051	5	169689775	169689923	149	-	230	308	275	165	223	156	274	125	182	c("ENSRNOT00000041937", "ENSRNOT00000042768")	0.981023
ENSRNOG00000047137	E005	264.194	2.25806	no	2001.27	3.3246	302.427	1.99862	0.132013	0.679198	0.873578	1.12981	0.000235184	41.7122	8.75617e-10	2.46595e-07	30.8621	31.4652	27.0508	0.190163	0.218086	1.14089	1.16319	2	53018084	53018200	117	-	156	267	250	192	259	201	473	253	386	c("ENSRNOT00000075196", "ENSRNOT00000070796")	0.980832
ENSRNOG00000023861	E009	70.8608	0.502559	no	892.379	14.0033	412.039	4.87437	0.0794066	0.0358887	0.171976	0.103102	0.0021186	25.0979	3.54859e-06	0.000485211	13.9713	14.2821	17.7047	-0.341659	-0.309924	0.789133	0.806684	8	93984452	93984592	141	-	83	112	125	65	81	60	47	37	44	ENSRNOT00000032792	0.978243
ENSRNOG00000036839	E011	227.584	1.58044	yes	15710.8	104.202	7179.52	62.5689	0.0144858	0.015167	0.031699	0.0252592	0.000150288	131.579	2.67881e-29	5.05042e-26	25.2476	25.8271	33.1145	-0.391317	-0.358577	0.762433	0.779933	7	142652823	142652966	144	+	224	350	316	132	217	140	338	180	236	ENSRNOT00000055285	0.977562
ENSRNOG00000003707	E035	94.2263	2.14151	no	294.814	25.6493	79.1757	1.42578	0.319612	0.0834918	1.19009	1.50198	0.0005936	21.4862	2.15941e-05	0.00232824	18.9142	19.3523	16.2292	0.220876	0.253914	1.16544	1.19244	X	72163652	72163695	44	-	60	116	110	75	115	92	120	84	95	c("ENSRNOT00000076004", "ENSRNOT00000076008", "ENSRNOT00000076246", "ENSRNOT00000076709", "ENSRNOT00000004972", "ENSRNOT00000076042", "ENSRNOT00000076993")	0.97736
ENSRNOG00000013502	E023	171.559	0.83281	no	703.346	7.78252	423.462	4.40092	0.243918	0.10701	0.405134	0.189235	0.00140012	19.3733	6.21077e-05	0.00580226	23.0761	23.639	26.8792	-0.220093	-0.185321	0.85851	0.879453	16	19059722	19059927	206	+	136	216	228	126	201	109	283	134	178	ENSRNOT00000018960	0.976186
ENSRNOG00000007894	E041	89.6522	0.694979	no	871.515	2.83546	137.936	1.02436	0.102869	0.245103	0.649954	0.678449	0.00163726	14.2991	0.000785218	0.0445974	16.672	17.1045	19.621	-0.234968	-0.198025	0.849704	0.871743	5	103549676	103549804	129	-	75	128	139	69	120	83	103	43	85	ENSRNOT00000051028	0.974718
ENSRNOG00000006357	E038	85.4527	3.71533	yes	761.811	84.5876	182.1	8.80055	0.112171	0.0439229	0.469264	0.422171	0.0017855	24.9631	3.79612e-06	0.000515297	15.4691	15.9139	19.1943	-0.311284	-0.270387	0.805924	0.829097	5	126358507	126358529	23	+	109	167	128	69	95	76	71	29	57	c("ENSRNOT00000064567", "ENSRNOT00000009030", "ENSRNOT00000050999", "ENSRNOT00000044184", "ENSRNOT00000008712")	0.97205
ENSRNOG00000007894	E034	81.5334	0.554649	no	871.515	2.83546	137.936	1.02436	0.0935537	0.195612	0.591095	0.541458	0.000583844	22.226	1.49174e-05	0.00170449	15.5789	16.0483	18.9167	-0.280066	-0.237244	0.823553	0.848365	5	103529681	103529827	147	-	89	116	112	78	98	61	96	45	62	ENSRNOT00000051028	0.970754
ENSRNOG00000021027	E002	314.432	0.765041	no	1597.01	5.41535	964.549	2.74792	0.196887	0.141273	0.325988	0.278408	0.000709629	31.2027	1.67655e-07	3.1261e-05	30.934	31.9997	35.4169	-0.195246	-0.146379	0.873424	0.903515	1	102768110	102768520	411	+	332	498	387	186	311	258	430	234	292	ENSRNOT00000028546	0.966695
ENSRNOG00000006357	E037	143.748	0.871198	no	761.811	84.5876	182.1	8.80055	0.188692	0.0102994	0.789391	0.0989936	0.000252187	40.3008	1.77334e-09	4.7479e-07	20.245	20.9948	24.491	-0.274688	-0.222223	0.826629	0.857243	5	126356908	126357072	165	+	174	245	242	112	170	131	128	56	90	c("ENSRNOT00000064567", "ENSRNOT00000009030", "ENSRNOT00000050999", "ENSRNOT00000044184", "ENSRNOT00000008712")	0.964287
ENSRNOG00000006515	E008	139.272	0.120478	yes	218.56	0.842146	59.8773	0.368407	0.637229	0.143061	2.32596	0.327024	0.00423208	26.1122	2.13698e-06	0.000309584	20.0736	20.8304	24.7781	-0.30377	-0.250377	0.810133	0.840677	X	63982782	63983937	1156	+	122	216	255	84	121	85	201	99	135	c("ENSRNOT00000076530", "ENSRNOT00000008558")	0.963667
ENSRNOG00000015229	E017	133.749	1.07862	no	1021.03	6.81531	335.47	1.93955	0.130994	0.158264	0.398691	0.556118	0.000314919	15.8197	0.000367112	0.0249414	20.1647	20.9318	23.0738	-0.194424	-0.140557	0.873922	0.907169	1	79638636	79638759	124	+	140	196	173	97	117	98	172	107	132	ENSRNOT00000068268	0.963351
ENSRNOG00000011413	E012	141.516	2.17717	no	1229.37	8.28178	346.649	2.71267	0.115113	0.262886	0.408239	0.802592	0.00256994	22.3721	1.3866e-05	0.00160047	20.3083	21.0982	24.5352	-0.272783	-0.217735	0.827721	0.859914	5	131569887	131569951	65	-	141	246	210	104	168	135	129	92	92	ENSRNOT00000015420	0.962562
ENSRNOG00000019519	E001	257.083	0.29755	yes	257.083	1.71159	96.4729	0.930533	1	0.173844	2.66482	0.319763	0.0040501	19.1564	6.92224e-05	0.00636616	28.0962	29.2061	32.2696	-0.199801	-0.143903	0.870671	0.905067	17	9088387	9089250	864	-	239	363	304	195	323	238	311	173	239	ENSRNOT00000026407	0.961995
ENSRNOG00000009161	E017	160.724	1.48819	no	2729.33	8.05588	447.537	3.36359	0.0588878	0.184733	0.35913	0.44244	0.000441648	24.1883	5.59227e-06	0.000722275	22.0533	22.933	25.7381	-0.222909	-0.16648	0.856836	0.891014	8	121444582	121444689	108	+	172	229	204	109	174	121	195	111	174	ENSRNOT00000012545	0.961642
ENSRNOG00000013264	E003	67.3776	0.875034	no	885.646	3.04204	290.495	0.955153	0.0760774	0.287647	0.231941	0.91612	0.000624675	19.6225	5.48303e-05	0.00519441	14.018	14.6094	17.2034	-0.295412	-0.235793	0.814839	0.849218	16	2336457	2336533	77	-	68	106	106	36	58	51	101	52	55	ENSRNOT00000051486	0.959517
ENSRNOG00000011413	E014	136.147	1.89094	no	1229.37	8.28178	346.649	2.71267	0.110746	0.228325	0.392753	0.697077	0.000456373	25.8802	2.39989e-06	0.000343638	20.0624	20.9146	23.6773	-0.23901	-0.178993	0.847326	0.883319	5	131574190	131574261	72	-	138	208	208	120	154	123	128	80	101	ENSRNOT00000015420	0.959252
ENSRNOG00000015621	E014	110.278	0.841815	no	1447.83	5.13455	326.057	1.79108	0.0761677	0.163951	0.338216	0.470005	0.000314185	36.0485	1.48654e-08	3.36312e-06	17.7458	18.5785	22.014	-0.310945	-0.244788	0.806114	0.84394	16	70823794	70823924	131	-	123	174	176	78	98	68	141	74	98	ENSRNOT00000066974	0.955179
ENSRNOG00000013502	E022	165.243	1.24243	no	703.346	7.78252	423.462	4.40092	0.234939	0.159644	0.39022	0.282311	0.00030193	31.6131	1.36551e-07	2.59969e-05	22.1351	23.1983	26.4849	-0.258833	-0.191148	0.835764	0.875909	16	19047578	19047710	133	+	153	218	191	109	169	122	261	143	167	ENSRNOT00000018960	0.954168
ENSRNOG00000011413	E013	176.215	1.33496	no	1229.37	8.28178	346.649	2.71267	0.143338	0.161193	0.50834	0.492123	0.00166692	22.1031	1.58628e-05	0.00180039	22.7786	23.9182	26.8593	-0.237743	-0.167314	0.848071	0.890499	5	131572382	131572513	132	-	174	276	266	141	199	172	167	111	126	ENSRNOT00000015420	0.952355
ENSRNOG00000006094	E013	157.572	1.34677	no	12171.9	30.136	2501.58	16.7542	0.0129455	0.0446895	0.0629889	0.0803836	0.000350352	37.4901	7.22968e-09	1.73388e-06	24.2001	25.4108	20.9487	0.208148	0.278581	1.1552	1.213	3	99373300	99373416	117	-	116	172	179	146	201	144	236	111	155	ENSRNOT00000009000	0.952352
ENSRNOG00000015621	E002	163.51	0.809454	no	1447.83	5.13455	326.057	1.79108	0.112934	0.157648	0.501476	0.451937	0.000888045	27.3954	1.12506e-06	0.000176146	21.8394	23.0662	26.0687	-0.255385	-0.176539	0.837764	0.884823	16	70792699	70792900	202	-	171	261	234	109	134	127	206	111	167	ENSRNOT00000066974	0.946815
ENSRNOG00000000894	E019	78.3322	0.435179	no	188.928	4.52695	53.8802	0.419883	0.414613	0.0961307	1.45382	1.03643	0.000477859	14.3777	0.000754947	0.0431973	15.1093	16.0062	17.7837	-0.23512	-0.151926	0.849614	0.900048	12	7731359	7731538	180	-	97	133	118	53	70	57	87	47	67	c("ENSRNOT00000076483", "ENSRNOT00000041365")	0.943965
ENSRNOG00000024374	E018	120.661	0.773466	no	1144.93	1.96903	148.209	0.960465	0.105387	0.392815	0.814126	0.805304	0.000599384	17.8275	0.000134528	0.011014	20.6598	21.8898	18.7674	0.138596	0.222028	1.10083	1.16637	8	44745779	44745934	156	-	94	147	105	92	133	83	210	104	151	ENSRNOT00000059974	0.943809
ENSRNOG00000008019	E010	100.596	1.52418	yes	2514.89	4.82234	477.368	2.32548	0.04	0.316066	0.21073	0.655425	0.000407677	42.221	6.78934e-10	1.94843e-07	19.5239	20.6868	16.0475	0.282891	0.366361	1.21663	1.2891	7	80774685	80774750	66	+	60	116	100	81	118	85	157	97	113	ENSRNOT00000010754	0.943785
ENSRNOG00000006357	E036	100.809	1.5509	no	761.811	84.5876	182.1	8.80055	0.132328	0.0183349	0.553591	0.176228	0.00211035	19.6939	5.29096e-05	0.00504716	16.804	17.9583	20.4446	-0.282915	-0.187072	0.821929	0.878387	5	126356349	126356413	65	+	126	158	174	62	119	103	90	47	63	c("ENSRNOT00000064567", "ENSRNOT00000009030", "ENSRNOT00000050999", "ENSRNOT00000044184", "ENSRNOT00000008712")	0.935725
ENSRNOG00000016779	E016	73.6041	7.36041	no	9770.05	16.9501	1789.88	9.30259	0.00753364	0.434241	0.0411222	0.791221	0.00932649	33.9292	4.28917e-08	9.01277e-06	13.2366	14.1517	19.6147	-0.56741	-0.470959	0.674827	0.721485	17	18247762	18247771	10	+	109	111	155	33	54	43	87	36	65	ENSRNOT00000060568	0.935331
ENSRNOG00000001072	E011	85.0215	0.607296	no	1732.93	3.22711	293.092	1.55374	0.0490622	0.188186	0.290084	0.39086	0.00178735	15.3127	0.000473027	0.0302023	17.3459	18.621	15.489	0.163353	0.265683	1.11989	1.2022	12	6602299	6602438	140	-	43	92	87	78	88	70	148	81	97	ENSRNOT00000001418	0.931528
ENSRNOG00000015621	E013	89.3787	0.692858	no	1447.83	5.13455	326.057	1.79108	0.0617329	0.13494	0.27412	0.386839	0.000367243	18.7272	8.57917e-05	0.0076165	16.1139	17.3246	19.3836	-0.266526	-0.162008	0.831319	0.89378	16	70822698	70822826	129	-	90	138	138	62	84	55	126	61	85	ENSRNOT00000066974	0.930116
ENSRNOG00000018775	E003	249.419	2.20725	yes	3814.89	17.7185	2175.92	11.1082	0.0653805	0.124573	0.114627	0.198705	0.00060704	86.3676	1.76e-19	1.56149e-16	26.2719	28.2977	33.6672	-0.357822	-0.250657	0.780342	0.840514	18	28927907	28928019	113	+	244	319	321	216	285	218	293	165	236	ENSRNOT00000068085	0.92841
ENSRNOG00000009535	E010	153.482	1.99328	yes	825.907	8.52443	588.863	5.32382	0.185835	0.233831	0.260642	0.374407	0.00078173	25.7899	2.5107e-06	0.000356495	23.0318	24.9473	20.655	0.157136	0.272394	1.11507	1.20781	5	63001649	63001725	77	-	88	144	112	145	218	180	241	120	161	ENSRNOT00000013151	0.923217
ENSRNOG00000030317	E007	297.664	2.40052	no	799.546	7.05479	237.688	2.21534	0.372292	0.340268	1.25233	1.08359	0.00124588	56.8189	4.5912e-13	2.07741e-10	32.6098	35.3785	28.2093	0.209134	0.326703	1.15599	1.25414	5	169601027	169601150	124	-	179	323	282	251	401	244	464	241	376	ENSRNOT00000030302	0.92174
ENSRNOG00000006357	E035	154.622	0.761685	no	761.811	84.5876	182.1	8.80055	0.202967	0.0090047	0.849108	0.0865497	0.000315082	48.8788	2.43277e-11	8.80616e-09	20.4641	22.2181	25.3929	-0.311331	-0.192693	0.805898	0.874971	5	126354933	126355135	203	+	194	257	260	108	169	145	130	73	104	c("ENSRNOT00000064567", "ENSRNOT00000009030", "ENSRNOT00000050999", "ENSRNOT00000044184", "ENSRNOT00000008712")	0.921057
ENSRNOG00000007894	E042	103.59	0.484064	no	871.515	2.83546	137.936	1.02436	0.118862	0.170718	0.750997	0.472552	0.000343845	21.1901	2.50391e-05	0.00264917	17.4234	18.9348	20.8533	-0.259249	-0.139236	0.835523	0.908	5	103550745	103550958	214	-	101	148	137	81	133	83	122	63	98	ENSRNOT00000051028	0.92018
ENSRNOG00000012806	E004	140.035	2.15438	no	1239.83	6.52478	257.153	1.57385	0.112947	0.330184	0.544558	1.36885	0.00034993	69.2673	9.09489e-16	5.68925e-13	22.5793	24.6369	18.7109	0.271119	0.396941	1.20674	1.31671	1	200001504	200001568	65	+	83	156	114	90	166	114	246	141	186	ENSRNOT00000066448	0.916481
ENSRNOG00000012802	E013	58.0098	0.483415	no	1060.15	1.63562	210.47	0.603155	0.0547184	0.295554	0.27562	0.801477	0.000725728	31.2834	1.61028e-07	3.0108e-05	14.8816	16.2572	12.0312	0.306756	0.4343	1.23692	1.35125	16	46580735	46580854	120	+	46	59	53	49	94	53	88	39	59	ENSRNOT00000017624	0.915389
ENSRNOG00000030317	E005	295.432	4.40943	no	799.546	7.05479	237.688	2.21534	0.3695	0.625027	1.24294	1.99041	0.000130638	86.6578	1.52227e-19	1.35946e-16	32.2461	35.2288	28.265	0.190105	0.317738	1.14085	1.24638	5	169598103	169598169	67	-	205	300	280	239	382	253	478	247	347	ENSRNOT00000030302	0.915332
ENSRNOG00000006357	E034	134.597	1.012	no	761.811	84.5876	182.1	8.80055	0.17668	0.011964	0.739137	0.114993	0.000845117	42.6532	5.46978e-10	1.60364e-07	18.8991	20.7648	23.8541	-0.335923	-0.200095	0.792277	0.870493	5	126353275	126353407	133	+	175	234	217	100	135	124	121	60	87	c("ENSRNOT00000064567", "ENSRNOT00000009030", "ENSRNOT00000050999", "ENSRNOT00000044184", "ENSRNOT00000008712")	0.910147
ENSRNOG00000006357	E033	146.981	0.942185	no	761.811	84.5876	182.1	8.80055	0.192936	0.0111386	0.807146	0.10706	0.000287058	60.5196	7.21681e-14	3.54939e-11	19.6306	21.5965	25.0895	-0.353979	-0.216287	0.782423	0.860778	5	126350701	126350856	156	+	188	260	246	107	151	130	131	68	91	c("ENSRNOT00000064567", "ENSRNOT00000009030", "ENSRNOT00000050999", "ENSRNOT00000044184", "ENSRNOT00000008712")	0.908972
ENSRNOG00000015621	E005	115.442	0.986682	no	1447.83	5.13455	326.057	1.79108	0.0797344	0.192165	0.354054	0.550888	0.000500467	27.8916	8.77827e-07	0.00014085	17.9267	19.8494	22.0651	-0.299653	-0.152667	0.812448	0.899586	16	70798614	70798730	117	-	131	172	172	68	98	83	168	71	119	ENSRNOT00000066974	0.903135
ENSRNOG00000010589	E001	180.388	0.506709	yes	2088.22	4.66832	421.552	2.17272	0.0863839	0.108542	0.427915	0.233214	0.0058753	15.4291	0.000446281	0.0288611	24.8294	27.7266	22.5618	0.138163	0.297387	1.1005	1.22892	2	97821407	97821762	356	+	162	208	180	146	216	231	224	118	165	ENSRNOT00000063951	0.895507
ENSRNOG00000008524	E004	68.9398	0.32065	no	2811.04	5.55461	605.959	2.83823	0.0245246	0.0577269	0.11377	0.112975	0.00391111	17.2231	0.000181996	0.013997	15.6849	17.5435	13.6634	0.199067	0.360627	1.14796	1.28398	4	34306051	34306265	215	+	58	66	76	53	79	60	131	47	74	ENSRNOT00000011138	0.894058
ENSRNOG00000014264	E001	91.3528	0.88692	yes	557.016	10.5902	239.929	2.60033	0.164004	0.0837496	0.380749	0.341079	0.00279239	21.9546	1.70849e-05	0.00191666	15.4449	17.3502	19.6942	-0.35064	-0.182815	0.784236	0.880983	17	25210472	25210574	103	+	102	188	147	44	64	61	114	58	86	ENSRNOT00000046523	0.890183
ENSRNOG00000015621	E003	111.473	1.0418	no	1447.83	5.13455	326.057	1.79108	0.076993	0.2029	0.341881	0.581662	0.0061657	17.578	0.000152398	0.0121402	17.1645	19.3396	21.9494	-0.354758	-0.182627	0.782001	0.881097	16	70794757	70794863	107	-	127	178	164	72	69	84	153	78	109	ENSRNOT00000066974	0.887531
ENSRNOG00000016044	E006	75.9701	0.292193	no	509.9	0.629608	138.103	0.348208	0.14899	0.464086	0.550096	0.839132	0.000468044	32.9314	7.06371e-08	1.42263e-05	13.4827	15.2841	17.2562	-0.355997	-0.17508	0.781329	0.885718	2	223688473	223688732	260	-	104	173	158	50	72	47	50	30	37	ENSRNOT00000021487	0.882142
ENSRNOG00000023861	E012	115.435	0.413744	no	892.379	14.0033	412.039	4.87437	0.129356	0.0295462	0.280154	0.0848816	0.000785964	62.0703	3.32363e-14	1.71544e-11	16.9126	19.4162	22.8639	-0.434976	-0.235808	0.739706	0.849209	8	93985431	93985709	279	-	147	217	172	90	131	82	98	59	81	ENSRNOT00000032792	0.871053
ENSRNOG00000015621	E004	131.085	0.923135	no	1447.83	5.13455	326.057	1.79108	0.0905391	0.179789	0.402031	0.515408	0.000317742	42.0264	7.48325e-10	2.13243e-07	18.5253	21.3715	23.5669	-0.347268	-0.141074	0.786071	0.906844	16	70796595	70796736	142	-	134	206	203	82	101	83	175	93	147	ENSRNOT00000066974	0.866821
ENSRNOG00000008157	E012	79.6826	0.314951	no	341.714	3.98683	221.607	2.0409	0.233185	0.0789978	0.359568	0.15432	0.000507524	28.762	5.68077e-07	9.53182e-05	13.9583	16.1455	17.9944	-0.366428	-0.156415	0.775701	0.897252	4	210479994	210480246	253	+	106	166	146	41	61	36	83	57	54	ENSRNOT00000011292	0.86453
ENSRNOG00000030317	E008	133.295	1.28168	no	799.546	7.05479	237.688	2.21534	0.166713	0.181675	0.560797	0.578549	0.00382525	29.3117	4.31557e-07	7.46253e-05	21.2595	24.5986	18.8365	0.174579	0.385047	1.12863	1.3059	5	169605740	169605843	104	-	86	142	118	102	183	93	219	111	186	ENSRNOT00000030302	0.864257
ENSRNOG00000030317	E048	71.9178	0.288827	no	799.546	7.05479	237.688	2.21534	0.0899483	0.0409405	0.302572	0.130376	0.000583253	31.6013	1.37359e-07	2.61142e-05	13.6116	15.8219	17.9826	-0.401773	-0.184681	0.756928	0.879843	5	169685175	169685423	249	-	69	133	113	46	61	46	93	43	76	ENSRNOT00000041937	0.860298
ENSRNOG00000015621	E010	137.695	0.805236	no	1447.83	5.13455	326.057	1.79108	0.0951047	0.156827	0.422304	0.449582	0.00246776	32.3742	9.33324e-08	1.82291e-05	18.7875	21.84	24.255	-0.368508	-0.151309	0.774583	0.900433	16	70819110	70819280	171	-	142	220	214	65	117	92	163	118	149	ENSRNOT00000066974	0.860234
ENSRNOG00000004973	E014	277.5	2.10227	yes	1524.03	15.8671	906.136	8.60149	0.182083	0.132492	0.306245	0.244408	0.000208588	139.302	5.63509e-31	1.12489e-27	26.5458	31.0191	35.4279	-0.416399	-0.191726	0.749292	0.875557	6	144075250	144075381	132	+	291	428	416	198	282	190	370	176	250	ENSRNOT00000007595	0.855789
ENSRNOG00000020914	E008	70.5924	0.830499	no	317.724	1.57219	51.3853	0.261419	0.222182	0.528243	1.37379	3.17688	0.000634882	15.5257	0.000425245	0.0278457	14.283	17.3267	15.7109	-0.137463	0.141232	0.909116	1.10285	1	85389495	85389579	85	-	62	82	84	39	85	61	106	56	82	ENSRNOT00000028393	0.824336
ENSRNOG00000026128	E020	71.2555	0.267878	yes	1873.33	5.37025	274.7	2.46121	0.0380369	0.0498818	0.259394	0.10884	0.000564021	14.0467	0.000890838	0.0493169	13.982	17.1425	15.5473	-0.153093	0.140906	0.89932	1.1026	7	131472703	131472968	266	-	86	110	103	59	90	60	57	36	58	ENSRNOT00000039857	0.815638
ENSRNOG00000019560	E015	65.0528	1.62632	no	1434.08	5.78641	188.164	1.76657	0.045362	0.281059	0.345723	0.920608	0.000906378	15.1025	0.000525457	0.0327639	13.4043	16.7349	14.9155	-0.154117	0.166054	0.898682	1.12199	1	172808629	172808668	40	+	55	102	96	66	80	53	60	40	51	ENSRNOT00000026586	0.800975
ENSRNOG00000014673	E008	63.6904	0.936623	no	984.69	1.75593	198.751	1.09683	0.0646807	0.533406	0.320454	0.853938	0.000607937	19.1643	6.89482e-05	0.00634955	12.9612	16.2059	14.489	-0.16076	0.16156	0.894553	1.1185	1	196482790	196482857	68	-	43	68	69	34	53	30	143	71	85	ENSRNOT00000019747	0.799782
ENSRNOG00000001019	E042	66.6453	0.479462	no	221.586	8.14217	95.293	1.03445	0.300765	0.0588863	0.699372	0.463494	0.00121563	39.8378	2.23525e-09	5.86885e-07	14.3682	18.0568	12.9485	0.150096	0.479756	1.10964	1.39451	12	39287628	39287766	139	-	42	60	48	67	78	64	107	67	70	ENSRNOT00000057966	0.795724
ENSRNOG00000005176	E013	50.0441	0.505496	no	1028.53	7.39615	252.658	1.88964	0.0486561	0.0683457	0.198071	0.267509	0.00785714	38.9388	3.50384e-09	8.85701e-07	12.8095	16.1399	9.94907	0.364578	0.697996	1.28751	1.62225	X	38757565	38757663	99	-	16	40	39	43	59	29	86	64	79	ENSRNOT00000045285	0.793654
ENSRNOG00000001424	E023	144.907	0.173334	no	492.044	13.8279	241.464	3.13332	0.2945	0.012535	0.600118	0.0553194	0.000295572	48.5625	2.84967e-11	1.02064e-08	19.1719	24.5254	21.2535	-0.148701	0.206577	0.902062	1.15395	12	25409002	25409837	836	+	113	157	147	66	105	76	274	174	220	c("ENSRNOT00000059486", "ENSRNOT00000001928")	0.781719
ENSRNOG00000019192	E023	823.07	0.259316	yes	823.07	3.62123	285.614	1.92085	1	0.0716099	2.88176	0.135001	0.000686831	180.364	6.83109e-40	2.15645e-36	46.5294	59.5877	51.7362	-0.153033	0.203839	0.899358	1.15176	1	172160906	172164079	3174	-	688	966	988	604	949	622	1333	633	889	ENSRNOT00000026047	0.780856
ENSRNOG00000025892	E028	152.119	0.874246	yes	5513.66	45.358	558.994	5.94085	0.0275895	0.0192744	0.27213	0.147158	0.000233733	57.4841	3.29218e-13	1.52523e-10	19.8554	25.4844	22.4872	-0.179571	0.180508	0.882965	1.13328	3	14008176	14008349	174	+	111	180	151	92	127	87	291	158	213	ENSRNOT00000050528	0.779122
ENSRNOG00000025702	E013	180.369	0.381329	no	1137.36	3.27902	172.538	0.866198	0.158586	0.116294	1.04538	0.440233	0.000769874	57.2243	3.74885e-13	1.71919e-10	22.2151	28.5652	24.6399	-0.149454	0.213262	0.901592	1.15931	12	40987670	40988142	473	+	143	211	237	118	199	128	291	146	212	ENSRNOT00000044071	0.777699
ENSRNOG00000025892	E014	97.113	0.527788	no	5513.66	45.358	558.994	5.94085	0.0176132	0.0116361	0.173728	0.0888405	0.000378988	38.6782	3.99142e-09	9.94141e-07	15.9116	20.5182	17.8018	-0.161943	0.20488	0.893821	1.15259	3	13998420	13998603	184	+	64	110	102	57	86	53	186	112	129	ENSRNOT00000050528	0.775488
ENSRNOG00000019950	E006	68.5098	0.447777	no	234.834	0.695501	91.2501	0.425976	0.291737	0.643819	0.750792	1.05118	0.000497646	30.0001	3.05893e-07	5.40478e-05	13.7776	17.7935	15.1448	-0.136501	0.232525	0.909723	1.17489	1	227133725	227133877	153	-	55	78	78	53	86	63	94	52	74	ENSRNOT00000027038	0.774305
ENSRNOG00000005323	E014	107.187	0.549678	no	581.862	2.86819	128.287	0.846972	0.184214	0.191646	0.835524	0.648992	0.0019978	27.0816	1.31616e-06	0.000202562	16.2504	20.9885	18.9515	-0.221837	0.147287	0.857473	1.10748	6	108515638	108515832	195	+	99	110	121	43	75	58	232	109	152	ENSRNOT00000007070	0.774253
ENSRNOG00000042879	E025	68.6583	0.476794	no	840.988	8.69243	192.76	1.33603	0.0816401	0.0548516	0.356186	0.356873	0.000628373	24.3212	5.23253e-06	0.00068165	13.7772	17.8139	15.161	-0.138084	0.232637	0.908725	1.17498	18	62766235	62766378	144	+	54	76	91	50	73	45	122	54	78	ENSRNOT00000023430	0.773396
ENSRNOG00000045931	E019	192.753	1.52978	no	914.343	9.46425	463.812	3.67577	0.21081	0.161638	0.415583	0.41618	0.000219341	75.6175	3.80084e-17	2.72983e-14	22.6038	29.3072	25.8104	-0.191387	0.183302	0.875763	1.13548	8	49129953	49130078	126	+	177	255	212	130	203	153	283	162	207	ENSRNOT00000073507	0.771271
ENSRNOG00000010466	E005	72.0073	0.178236	yes	1963.66	3.58505	925.725	1.94296	0.03667	0.0497165	0.0777848	0.091734	0.000665308	27.2133	1.23228e-06	0.000190671	13.8554	17.9656	16.0215	-0.209557	0.165227	0.864803	1.12134	4	7123211	7123614	404	-	57	78	101	66	105	68	82	46	64	ENSRNOT00000076495	0.771221
ENSRNOG00000007551	E005	96.6094	0.492905	no	174.52	2.05484	73.3331	0.643199	0.553573	0.239876	1.31741	0.766334	0.00290645	25.7379	2.57677e-06	0.000365113	16.0615	20.9098	17.6705	-0.137734	0.242837	0.908946	1.18332	5	121003746	121003941	196	+	77	124	101	65	78	54	194	78	135	c("ENSRNOT00000010211", "ENSRNOT00000010112")	0.768134
ENSRNOG00000019207	E012	69.2618	0.357019	no	1606.84	3.85803	191.633	0.918629	0.0431043	0.0925393	0.36143	0.388644	0.00310645	20.5932	3.37469e-05	0.00343653	13.496	17.5797	14.9328	-0.145955	0.235423	0.903781	1.17725	1	101379313	101379506	194	+	69	78	101	36	56	38	120	70	74	c("ENSRNOT00000048805", "ENSRNOT00000049346", "ENSRNOT00000026100", "ENSRNOT00000044257")	0.767704
ENSRNOG00000019207	E005	59.0361	0.541615	no	1606.84	3.85803	191.633	0.918629	0.0367404	0.140387	0.308069	0.589591	0.000566653	22.2841	1.44898e-05	0.00166263	12.3632	16.1239	13.9583	-0.175074	0.20808	0.885722	1.15515	1	101368220	101368328	109	+	63	77	77	32	47	30	97	53	72	c("ENSRNOT00000048805", "ENSRNOT00000049346", "ENSRNOT00000026100", "ENSRNOT00000044257")	0.76676
ENSRNOG00000025702	E002	60.8486	0.419646	no	1137.36	3.27902	172.538	0.866198	0.0535	0.127979	0.352668	0.484469	0.00217215	21.3979	2.25684e-05	0.00241983	12.6023	16.6094	14.7663	-0.228619	0.16969	0.853451	1.12482	12	40919333	40919477	145	+	44	86	81	31	55	56	98	51	68	ENSRNOT00000044071	0.758747
ENSRNOG00000025892	E024	95.1253	1.23539	no	5513.66	45.358	558.994	5.94085	0.0172527	0.0272365	0.170173	0.207949	0.000342108	42.2726	6.61637e-10	1.90322e-07	15.3789	20.2946	18.1213	-0.23673	0.163414	0.848667	1.11993	3	14006715	14006791	77	+	70	106	110	53	76	54	190	94	134	ENSRNOT00000050528	0.757783
ENSRNOG00000025892	E027	97.0734	1.19844	no	5513.66	45.358	558.994	5.94085	0.017606	0.0264217	0.173658	0.201728	0.000478527	45.0232	1.67237e-10	5.26711e-08	15.5857	20.617	17.648	-0.179279	0.22433	0.883144	1.16823	3	14007949	14008029	81	+	79	99	93	51	80	57	186	117	128	ENSRNOT00000050528	0.755965
ENSRNOG00000025892	E022	141.579	0.799881	no	5513.66	45.358	558.994	5.94085	0.0256779	0.0176348	0.253275	0.134641	0.000480015	63.8288	1.37961e-14	7.46106e-12	18.6977	24.838	21.5131	-0.202358	0.207335	0.869129	1.15455	3	14005230	14005406	177	+	107	139	158	82	107	82	267	154	207	ENSRNOT00000050528	0.752784
ENSRNOG00000008247	E003	334.188	0.400705	yes	913.365	2.70448	461.365	1.32739	0.365886	0.148163	0.724345	0.301874	0.000373198	144.304	4.62216e-32	1.01198e-28	29.2231	38.8249	32.3182	-0.14524	0.264635	0.904229	1.20133	7	31883804	31884637	834	+	271	415	417	375	569	387	298	152	208	ENSRNOT00000010914	0.752689
ENSRNOG00000025892	E025	111.027	0.804541	no	5513.66	45.358	558.994	5.94085	0.0201367	0.0177376	0.198619	0.135425	0.000417559	56.909	4.38896e-13	1.99923e-10	16.7358	22.3884	18.9808	-0.181604	0.23821	0.881722	1.17953	3	14007456	14007593	138	+	79	130	105	56	98	63	244	114	152	ENSRNOT00000050528	0.747521
ENSRNOG00000013052	E021	264.928	1.43983	no	1741.94	4.2652	280.926	1.04044	0.152087	0.337575	0.943052	1.38386	0.00425899	45.8494	1.10645e-10	3.6034e-08	26.2712	35.2172	28.8974	-0.137455	0.285342	0.909122	1.2187	1	17391447	17391630	184	+	228	280	280	186	255	181	442	282	290	ENSRNOT00000049492	0.745977
ENSRNOG00000014875	E001	130.523	0.721121	yes	4460.59	34.0344	2708.4	23.7	0.0292613	0.021188	0.048192	0.030427	0.000349051	56.4267	5.58587e-13	2.50245e-10	17.6949	23.8167	20.3573	-0.202219	0.226422	0.869212	1.16993	16	70676024	70676204	181	+	133	171	156	48	95	57	232	143	175	ENSRNOT00000020181	0.742961
ENSRNOG00000016454	E010	375.305	0.382574	no	725.093	9.03772	457.192	4.54395	0.517596	0.0423308	0.820891	0.084194	0.000180406	175.669	7.14572e-39	2.10866e-35	29.8679	40.2736	35.1861	-0.236413	0.194828	0.848853	1.14459	5	139251616	139252596	981	-	329	511	422	161	276	200	731	372	509	ENSRNOT00000022170	0.741624
ENSRNOG00000019207	E013	70.7195	0.620347	no	1606.84	3.85803	191.633	0.918629	0.0440115	0.160794	0.369037	0.675297	0.000513964	36.4974	1.18767e-08	2.74181e-06	13.4446	18.154	15.035	-0.161297	0.271965	0.894221	1.20745	1	101384568	101384681	114	+	67	89	96	35	58	36	132	64	86	c("ENSRNOT00000048805", "ENSRNOT00000049346", "ENSRNOT00000026100", "ENSRNOT00000044257")	0.740585
ENSRNOG00000019978	E002	196.423	2.93168	no	3146.74	11.1899	728.898	5.17454	0.0624212	0.261993	0.269479	0.56656	0.00154634	64.2882	1.09649e-14	5.97753e-12	22.7224	30.8323	25.4101	-0.161292	0.279036	0.894224	1.21338	16	8273519	8273585	67	+	178	314	274	145	248	135	238	131	182	ENSRNOT00000027071	0.736967
ENSRNOG00000019207	E011	83.7758	0.253099	no	1606.84	3.85803	191.633	0.918629	0.0521369	0.0656032	0.437169	0.275519	0.00161473	39.6653	2.43667e-09	6.31222e-07	14.6811	19.9664	16.3193	-0.152623	0.29099	0.899613	1.22348	1	101378233	101378563	331	+	60	123	115	42	69	43	154	70	118	c("ENSRNOT00000048805", "ENSRNOT00000049346", "ENSRNOT00000026100", "ENSRNOT00000044257")	0.735291
ENSRNOG00000019207	E003	82.5942	0.404874	no	1606.84	3.85803	191.633	0.918629	0.0514016	0.104943	0.431002	0.440737	0.000525992	41.8532	8.16008e-10	2.30765e-07	14.3057	19.4844	16.4449	-0.201049	0.244678	0.869918	1.18483	1	101365162	101365365	204	+	67	122	113	46	53	47	140	71	114	c("ENSRNOT00000048805", "ENSRNOT00000049346", "ENSRNOT00000026100", "ENSRNOT00000044257")	0.734214
ENSRNOG00000025892	E023	98.317	1.56059	no	5513.66	45.358	558.994	5.94085	0.0178315	0.034406	0.175882	0.262688	0.000342531	53.0604	3.00657e-12	1.22559e-09	15.2127	20.7494	18.3736	-0.272358	0.175432	0.827965	1.1293	3	14006547	14006609	63	+	79	107	108	53	68	58	194	101	142	ENSRNOT00000050528	0.733165
ENSRNOG00000014806	E012	223.125	0.118306	yes	1787.59	9.26214	361.667	2.36962	0.124819	0.0127731	0.616935	0.0499262	0.000172095	146.337	1.67245e-32	3.84785e-29	23.0513	31.7474	27.644	-0.262116	0.199675	0.833864	1.14844	9	81398834	81400719	1886	+	157	246	227	136	197	145	413	233	308	c("ENSRNOT00000046229", "ENSRNOT00000020049")	0.726084
ENSRNOG00000025892	E026	93.326	0.982378	no	5513.66	45.358	558.994	5.94085	0.0169263	0.0216583	0.166954	0.16536	0.000625187	60.9694	5.76313e-14	2.87612e-11	14.9514	20.8358	17.0238	-0.187271	0.291514	0.878266	1.22392	3	14007696	14007790	95	+	76	94	82	42	77	54	208	106	127	ENSRNOT00000050528	0.717582
ENSRNOG00000001420	E002	172.518	0.86259	yes	1068.77	10.1093	657.127	4.79116	0.161417	0.0853267	0.262534	0.180038	0.000320009	117.631	2.8619e-26	4.46532e-23	20.5439	28.7222	23.9004	-0.218324	0.265132	0.859564	1.20175	12	24760403	24760602	200	-	115	215	169	112	159	127	296	177	223	ENSRNOT00000063901	0.715262
ENSRNOG00000016599	E003	159.617	0.169086	yes	405.866	3.43954	261.579	2.31022	0.393275	0.0491594	0.610205	0.0731902	0.00152477	97.0433	8.45908e-22	9.48976e-19	20.0715	28.101	23.2874	-0.214402	0.271073	0.861903	1.2067	AABR06109308.1	967	1910	944	-	127	201	139	136	195	141	254	105	186	ENSRNOT00000022227	0.714262
ENSRNOG00000019560	E014	76.4556	0.682639	no	1434.08	5.78641	188.164	1.76657	0.0533132	0.117973	0.406323	0.38642	0.00100622	42.0528	7.38516e-10	2.11049e-07	13.5971	19.0517	16.6299	-0.290487	0.196138	0.817626	1.14563	1	172808100	172808211	112	+	66	123	126	62	91	52	81	53	62	ENSRNOT00000026586	0.713693
ENSRNOG00000008989	E006	52.9949	0.417283	no	743.956	3.71477	302.997	1.76701	0.071234	0.112331	0.174902	0.236152	0.00341627	23.8154	6.73829e-06	0.000846922	11.1309	15.6572	13.1143	-0.236569	0.255683	0.848761	1.1939	15	41471196	41471322	127	-	57	71	73	26	29	27	104	40	71	ENSRNOT00000012093	0.710914
ENSRNOG00000019207	E007	56.929	0.338863	no	1606.84	3.85803	191.633	0.918629	0.0354291	0.0878332	0.297073	0.368879	0.00147654	38.7982	3.75912e-09	9.41466e-07	11.7253	16.6962	13.1005	-0.159994	0.349899	0.895029	1.27447	1	101371363	101371530	168	+	55	75	61	36	43	19	101	56	81	c("ENSRNOT00000048805", "ENSRNOT00000049346", "ENSRNOT00000026100", "ENSRNOT00000044257")	0.702275
ENSRNOG00000019560	E004	53.5406	0.60158	no	1434.08	5.78641	188.164	1.76657	0.0373344	0.103964	0.284542	0.340535	0.00188177	35.7338	1.7398e-08	3.8843e-06	11.759	16.9966	12.9919	-0.143852	0.387631	0.905099	1.30824	1	172788843	172788931	89	+	40	90	62	43	61	49	70	36	50	ENSRNOT00000026586	0.691843
ENSRNOG00000019560	E005	63.811	0.5801	no	1434.08	5.78641	188.164	1.76657	0.044496	0.100252	0.339124	0.328376	0.0007494	49.9341	1.4353e-11	5.35252e-09	12.5021	18.5004	14.4381	-0.207711	0.357675	0.86591	1.28136	1	172799107	172799216	110	+	50	101	86	57	65	51	85	45	55	ENSRNOT00000026586	0.675775
ENSRNOG00000019560	E013	75.0348	0.572785	no	1434.08	5.78641	188.164	1.76657	0.0523225	0.0989879	0.398773	0.324235	0.000427346	62.136	3.21617e-14	1.66631e-11	13.5982	20.1632	15.5811	-0.196387	0.371927	0.872734	1.29408	1	172807210	172807340	131	+	66	110	100	52	89	64	101	56	63	ENSRNOT00000026586	0.674405
ENSRNOG00000011355	E002	89.1726	0.476859	no	5622.46	63.3992	2942.61	29.7212	0.0158601	0.00752153	0.0303039	0.0160444	0.515602	15.4509	0.000441452	0.028713	15.6729	23.2829	3.5965	2.12361	2.6946	4.35782	6.47376	1	63079898	63080084	187	-	2	3	3	137	3	111	186	178	111	ENSRNOT00000015234	0.673151
ENSRNOG00000004099	E005	213.039	2.36709	no	4886.83	18.6065	1010.16	7.26182	0.0435944	0.127219	0.210896	0.325964	0.00144859	121.297	4.57897e-27	7.48871e-24	21.4649	31.8897	25.5591	-0.251857	0.31925	0.839815	1.24768	13	49963018	49963107	90	+	172	237	200	89	138	115	453	226	348	ENSRNOT00000005372	0.6731
ENSRNOG00000019560	E008	55.5445	0.391158	no	1434.08	5.78641	188.164	1.76657	0.0387317	0.0675994	0.295191	0.221422	0.0106488	23.7514	6.95736e-06	0.000870427	11.403	17.0843	13.5558	-0.249486	0.333765	0.841196	1.2603	1	172805695	172805836	142	+	55	68	85	45	45	52	62	44	50	ENSRNOT00000026586	0.667458
ENSRNOG00000019560	E006	52.5869	0.939051	no	1434.08	5.78641	188.164	1.76657	0.0366693	0.162286	0.279473	0.531567	0.00073297	47.0046	6.20977e-11	2.11261e-08	11.2902	17.0494	12.9376	-0.196499	0.398154	0.872665	1.31782	1	172800380	172800435	56	+	46	75	69	48	51	42	75	37	45	ENSRNOT00000026586	0.662204
ENSRNOG00000019207	E004	62.1623	0.863365	no	1606.84	3.85803	191.633	0.918629	0.038686	0.223784	0.324382	0.939841	0.000619257	51.0944	8.0353e-12	3.08117e-09	11.2978	17.1727	14.7029	-0.380062	0.224017	0.768405	1.16798	1	101365777	101365848	72	+	63	99	79	24	42	25	107	55	90	c("ENSRNOT00000048805", "ENSRNOT00000049346", "ENSRNOT00000026100", "ENSRNOT00000044257")	0.657891
ENSRNOG00000015420	E002	120.657	1.09688	yes	2785.8	7.28128	563.883	4.61	0.0433114	0.150644	0.213976	0.237936	0.000341048	265.935	1.78995e-58	1.01239e-54	18.5221	28.4561	15.8512	0.224662	0.844147	1.1685	1.7952	3	17167016	17167125	110	-	91	111	111	89	140	96	205	106	162	ENSRNOT00000021189	0.650903
ENSRNOG00000032922	E003	145.564	0.031929	yes	614.022	0.710542	93.0386	0.403804	0.237067	0.0449361	1.56456	0.0790706	0.00155677	119.97	8.89039e-27	1.41977e-23	18.7285	28.8363	21.0937	-0.171575	0.451077	0.887873	1.36706	2	164281858	164286416	4559	+	119	222	177	128	204	157	174	74	109	ENSRNOT00000072110	0.649476
ENSRNOG00000004099	E004	187.893	4.47363	no	4886.83	18.6065	1010.16	7.26182	0.0384487	0.240434	0.186003	0.616048	0.00217803	110.058	1.26222e-24	1.74834e-21	19.4309	30.1578	24.4966	-0.334228	0.299945	0.793209	1.2311	13	49962235	49962276	42	+	154	223	182	76	118	86	429	193	299	ENSRNOT00000005372	0.64431
ENSRNOG00000029178	E009	59.8604	0.0395118	yes	577.966	2.18518	140.486	0.937908	0.103571	0.0180818	0.426097	0.0421276	0.012267	28.489	6.51165e-07	0.00010819	11.2561	17.5783	14.8703	-0.401731	0.241358	0.75695	1.1821	11	87493409	87494923	1515	+	54	87	104	36	66	34	64	57	54	ENSRNOT00000048306	0.64034
ENSRNOG00000014900	E001	50.0511	0.166283	yes	136.647	1.08503	58.4256	0.431818	0.366281	0.153251	0.856664	0.385076	0.00249991	51.7738	5.7208e-12	2.23792e-09	10.3974	16.7461	12.4325	-0.257885	0.429713	0.836313	1.34697	17	55055679	55055979	301	+	34	55	40	28	41	37	113	46	74	ENSRNOT00000068545	0.620887
ENSRNOG00000008747	E026	52.3768	0.277126	no	524.705	3.5224	166.495	1.36956	0.0998216	0.0786754	0.314584	0.202346	0.000866213	56.6524	4.98978e-13	2.24281e-10	9.73799	15.6969	14.205	-0.5447	0.144086	0.685534	1.10503	4	238991391	238991579	189	+	56	76	67	20	24	32	93	50	68	ENSRNOT00000042291	0.620376
ENSRNOG00000014000	E005	53.3849	0.468288	no	1444.58	6.02357	366.386	3.126	0.0369552	0.0777427	0.145707	0.149805	0.000620232	90.6609	2.05703e-20	1.96639e-17	10.6662	18.6523	12.7379	-0.256077	0.550232	0.837362	1.46432	2	57248470	57248583	114	-	49	83	70	37	52	33	80	38	59	ENSRNOT00000019225	0.571843

## Sheet: DAVID_OverlapGenes
Current Gene List: List_1
Current Background: Rattus norvegicus
118 DAVID IDs											118 DAVID IDs
Options Classification Stringency											6 record(s)	Right-click and select 'Save Target As' to download results Download File
											ENSEMBL_GENE_ID	GENE NAME	Related Genes	Species
											ENSRNOG00000007551	PATJ, crumbs cell polarity complex component(Patj)	RG	Rattus norvegicus
											ENSRNOG00000019207	SH3 and multiple ankyrin repeat domains 1(Shank1)	RG	Rattus norvegicus
14 Cluster(s)	Right-click and select 'Save Target As' to download results Download File										ENSRNOG00000022635	discs large MAGUK scaffold protein 2(Dlg2)	RG	Rattus norvegicus
Annotation Cluster 1		Enrichment Score: 1.44			Count	P_Value	Benjamini				ENSRNOG00000017915	dishevelled segment polarity protein 2(Dvl2)	RG	Rattus norvegicus
	INTERPRO	PDZ domain	RT		6	0.0018	0.45				ENSRNOG00000047137	erbb2 interacting protein(Erbin)	RG	Rattus norvegicus
	GOTERM_CC_DIRECT	postsynaptic density	RT		7	0.0023	0.21				ENSRNOG00000007894	multiple PDZ domain crumbs cell polarity complex component(Mpdz)	RG	Rattus norvegicus
	SMART	PDZ	RT		6	0.0049	0.38
	UP_KEYWORDS	Synapse	RT		6	0.025	0.51
	GOTERM_CC_DIRECT	postsynaptic membrane	RT		5	0.025	0.58
	GOTERM_CC_DIRECT	synaptic vesicle	RT		4	0.036	0.53				118 DAVID IDs
	GOTERM_MF_DIRECT	protein C-terminus binding	RT		5	0.038	0.89				6 record(s)	Right-click and select 'Save Target As' to download results Download File
	UP_KEYWORDS	Postsynaptic cell membrane	RT		4	0.051	0.56				ENSEMBL_GENE_ID	GENE NAME	Related Genes	Species
	GOTERM_CC_DIRECT	cell junction	RT		6	0.081	0.6				ENSRNOG00000019207	SH3 and multiple ankyrin repeat domains 1(Shank1)	RG	Rattus norvegicus
	UP_KEYWORDS	Cell junction	RT		6	0.12	0.71				ENSRNOG00000001408	actin-like 6B(Actl6b)	RG	Rattus norvegicus
	KEGG_PATHWAY	Hippo signaling pathway	RT		3	0.21	1				ENSRNOG00000032922	doublecortin-like kinase 1(Dclk1)	RG	Rattus norvegicus
	GOTERM_CC_DIRECT	dendrite	RT		5	0.29	0.94				ENSRNOG00000004613	glycoprotein m6b(Gpm6b)	RG	Rattus norvegicus
	UP_KEYWORDS	Cell projection	RT		4	0.36	0.87				ENSRNOG00000014000	kinesin family member 2A(Kif2a)	RG	Rattus norvegicus
Annotation Cluster 2		Enrichment Score: 1.21			Count	P_Value	Benjamini				ENSRNOG00000011977	semaphorin 5A(Sema5a)	RG	Rattus norvegicus
	UP_KEYWORDS	Neurogenesis	RT		6	0.0014	0.063
	GOTERM_BP_DIRECT	nervous system development	RT		5	0.029	1
	UP_KEYWORDS	Differentiation	RT		5	0.12	0.73
	UP_KEYWORDS	Developmental protein	RT		5	0.29	0.85				118 DAVID IDs
	GOTERM_BP_DIRECT	cell differentiation	RT		3	0.64	1				3 record(s)	Right-click and select 'Save Target As' to download results Download File
Annotation Cluster 3		Enrichment Score: 1.12			Count	P_Value	Benjamini				ENSEMBL_GENE_ID	GENE NAME	Related Genes	Species
	UP_SEQ_FEATURE	repeat:ANK 7	RT		3	0.0073	0.45				ENSRNOG00000019207	SH3 and multiple ankyrin repeat domains 1(Shank1)	RG	Rattus norvegicus
	UP_SEQ_FEATURE	repeat:ANK 6	RT		3	0.015	0.6				ENSRNOG00000016483	myosin XVI(Myo16)	RG	Rattus norvegicus
	UP_SEQ_FEATURE	repeat:ANK 5	RT		3	0.023	0.67				ENSRNOG00000012295	phospholipase A2 group VI(Pla2g6)	RG	Rattus norvegicus
	UP_SEQ_FEATURE	repeat:ANK 4	RT		3	0.036	0.77
	UP_SEQ_FEATURE	repeat:ANK 3	RT		3	0.05	0.83
	UP_SEQ_FEATURE	repeat:ANK 2	RT		3	0.063	0.79
	UP_SEQ_FEATURE	repeat:ANK 1	RT		3	0.063	0.79
	UP_KEYWORDS	ANK repeat	RT		3	0.36	0.88
	INTERPRO	Ankyrin repeat	RT		3	0.39	1
	INTERPRO	Ankyrin repeat-containing domain	RT		3	0.41	1
	SMART	ANK	RT		3	0.52	1

## Sheet: SUM
		# of bins changed	# of bins with their genes changed as well
	%	841	662
shLL-specific	40	336	263
shL-specific	35.4	298	210
Both shL and shLL >1.1FC and shL-shLL >1.1FC	12.4	104	100
Both shL and shLL >1.1FC but shL-shLL <1.1FC	12.3	103	89
