# Supplementary material for: Multilevel Differential Control of Hormone Gene Expression Programs by hnRNP L and LL in Pituitary Cells
Source: Mol Cell Biol. 2018 May 29;38(12):e00651-17. doi: 10.1128/MCB.00651-17 (PMC5974433; doi:10.1128/MCB.00651-17)
Supplement: Supplemental material [file MCB.00651-17_zmb999101771sd3.xlsx]

## Sheet: IntronicReads
Geneid	chrom	gene id	splicing change	start	end	strand	length	logFC	logCPM	PValue	FDR	Ma	Mb	Mc	M_aver	La	Lb	Lc	L_aver	L/M
ENSRNOG00000004378	chr10	Abca5	alt. 3' terminal exon: DE-APA5 (CAs in downstream intron)	98339116	98339215	-	100	2.2729	1.24004	7.1e-09	1.32e-07	11	4	4	6.33333	20	30	29	26.3333	4.15789
ENSRNOG00000043107	chr11	Abhd10	Cassette exon with CACA in the exon	60658680	60658779	+	100	2.60421	2.21146	1.26e-28	2.92e-26	8	13	12	11	45	69	56	56.6667	5.15152
ENSRNOG00000029370	chr18	Abhd3	alt. 3' terminal exon: DE-APA3	1933315	1933414	-	100	3.37033	1.48126	5.02e-19	4.94e-17	1	8	3	4	38	42	26	35.3333	8.83333
ENSRNOG00000015273	chr1	AK3	alt. 3' terminal exon in AK3 (many CA repeats in the region)	254395558	254395657	-	100	2.51327	1.26374	1.01e-13	4.57e-12	6	4	7	5.66667	22	34	27	27.6667	4.88235
ENSRNOG00000004841	chr6	Akap6	alt. 3' terminal exon: DE-APA3 a long CA strech in the exon	83291377	83291476	+	100	2.28674	1.43407	7.58e-12	2.58e-10	11	5	6	7.33333	21	41	30	30.6667	4.18182
ENSRNOG00000008299	chr6	Allc	intron retention	56515507	56515606	-	100	2.2472	0.912107	1.02e-09	2.3e-08	3	4	8	5	15	25	21	20.3333	4.06667
ENSRNOG00000012785	chr4	Armc10	alt. 3' terminal exon promoted by shL	10016949	10017048	-	100	2.56279	1.14133	1.78e-13	7.85e-12	4	4	7	5	22	32	22	25.3333	5.06667
ENSRNOG00000000660	chr12	Asphd2	intron retention	52035846	52035945	+	100	4.46387	0.737127	2.67e-16	1.78e-14	1	1	1	1	16	32	15	21	21
ENSRNOG00000009080	chr6	Atp6v1d	cassette exon (in 1 rat EST) and alt. 3' terminal exon_DE-APA5	111413392	111413491	-	100	2.26089	1.56982	1.31e-11	4.29e-10	9	8	8	8.33333	38	36	27	33.6667	4.04
ENSRNOG00000022480	chr13	Atp6v1g3	alt. 3' terminal exon_DE-APA3	60310347	60310446	+	100	2.34876	1.88456	7.23e-16	4.51e-14	9	10	11	10	42	59	29	43.3333	4.33333
ENSRNOG00000008741	chr13	Camsap2	alt. 3' terminal exon: APA-5 and 3	58233532	58233631	-	100	2.27383	1.4711	4.11e-12	1.46e-10	7	6	10	7.66667	27	32	35	31.3333	4.08696
ENSRNOG00000009339	chr2	Cenpe	cassette exon of 324 bp (Many CA repeat)	258949745	258949844	+	100	4.22572	1.71441	2.07e-28	4.76e-26	3	2	3	2.66667	34	67	32	44.3333	16.625
ENSRNOG00000024924	chr11	Cep19	cassette exon of 111bp with CACA in exon and downstream intron	75006721	75006820	-	100	3.02474	2.9243	4.52e-49	2.6e-46	8	20	15	14.3333	71	129	96	98.6667	6.88372
ENSRNOG00000004755	chr3	Commd9	alt. 3' terminal exon: DE-APA3	98122546	98122645	+	100	3.1768	0.979104	1.79e-15	1.07e-13	3	2	4	3	21	29	21	23.6667	7.88889
ENSRNOG00000006557	chr10	cyfip2	Cassette exon of 115bp with many CACA	31201302	31201401	-	100	3.87077	0.829264	2.73e-17	2.06e-15	1	2	2	1.66667	19	28	19	22	13.2
ENSRNOG00000009403	chr3	Dcaf17	alt. 3' terminal exon: DE-APA3	64165142	64165241	+	100	7.75913	0.87998	5.66e-22	8.24e-20	0	0	0	0	21	36	17	24.6667	#DIV/0!
ENSRNOG00000009166	chr6	Ddx24	cassette exon and alt. 3' terminal exon_DE-APA5	136529396	136529495	-	100	2.67886	1.05058	6.54e-12	2.25e-10	3	6	4	4.33333	17	37	18	24	5.53846
ENSRNOG00000008996	chr6	Dpysl5	alt. 3' terminal exon with CACA in the exon	36768610	36768709	-	100	2.76339	1.11223	1.09e-14	5.83e-13	2	4	7	4.33333	19	32	25	25.3333	5.84615
ENSRNOG00000012950	chr6	Efr3b	alt. 3' terminal exon_DE-APA3	38226483	38226582	-	100	2.77174	0.913707	1.98e-11	6.26e-10	4	5	2	3.66667	14	26	25	21.6667	5.90909
ENSRNOG00000019175	chr17	Ercc6l2	alt. 3' terminal exon_DE-APA3	1324010	1324109	+	100	2.29594	1.88322	3.85e-19	3.84e-17	7	11	13	10.3333	33	57	39	43	4.16129
ENSRNOG00000018051	chr9	Farp2	alt. 3' terminal exon promoted by shL	100363774	100363873	+	100	3.17082	0.813533	7.29e-11	2.07e-09	1	2	5	2.66667	26	22	14	20.6667	7.75
ENSRNOG00000028366	chr6	Gphn	alt. 3' terminal exon: DE-APA3	110980227	110980326	+	100	7.79812	0.913905	3.12e-22	4.63e-20	0	0	0	0	23	36	17	25.3333	#DIV/0!
ENSRNOG00000020444	chr2	Hcn3	alt. 3' terminal exon_DE-APA5	207884937	207885036	-	100	2.28898	1.09707	3.1e-11	9.43e-10	4	6	7	5.66667	21	31	19	23.6667	4.17647
ENSRNOG00000011624	chr3	Kcnq2	alt. 3' terminal exon: DE-APA3 (two terminal exons)	180314045	180314144	-	100	2.37623	1.76914	1.8e-15	1.08e-13	10	5	12	9	28	58	34	40	4.44444
ENSRNOG00000016545	chr10	Lft140	alt. 3' terminal exon_DE-APA5	14213261	14213360	+	100	3.51041	0.757089	2.19e-13	9.5e-12	2	0	4	2	19	28	14	20.3333	10.1667
ENSRNOG00000002314	chr10	Lkap	Cryptic exon of 475bp with many CA in it.	30468	30567	+	100	3.43258	1.54661	2.47e-25	4.75e-23	3	6	3	4	31	46	35	37.3333	9.33333
ENSRNOG00000001727	chr11	Lsg1	alt. 3' terminal exon	76791957	76792056	+	100	2.75632	2.29285	1.27e-26	2.67e-24	7	13	12	10.6667	54	87	43	61.3333	5.75
ENSRNOG00000018151	chr1	Lsg20	alt. 3' terminal exon_DE-APA5 and 3_ potential	141579603	141579702	+	100	2.76493	1.79347	1.37e-21	1.86e-19	6	8	8	7.33333	42	48	37	42.3333	5.77273
ENSRNOG00000027125	chr17	Mboat1	alt. 3' terminal exon: DE-APA3	37482482	37482581	-	100	7.60422	0.742695	2.47e-20	2.9e-18	0	0	0	0	20	23	23	22	#DIV/0!
ENSRNOG00000024809	chr3	Mettl11a	alt. 3' terminal exon_DE-APA5 and 3 with CACA in it	15016231	15016330	+	100	2.43635	2.30436	1.5e-25	2.93e-23	11	15	13	13	44	85	50	59.6667	4.58974
ENSRNOG00000039017	chr11	Naa50	cassette exon with many CACA repeats	65628650	65628749	-	100	4.1854	0.782178	2.95e-12	1.07e-10	1	3	0	1.33333	25	15	24	21.3333	16
ENSRNOG00000027606	chr10	Neurl1B	alt. 3' terminal exon_DE-APA3 (many CA repeats in the region)	16952551	16952650	-	100	3.33416	0.961752	1.67e-11	5.36e-10	2	2	4	2.66667	26	33	12	23.6667	8.875
ENSRNOG00000031440	chr6	Nova1	cryptic exon: 106bp, CT-AC exon	76545429	76545528	-	100	3.30631	1.20958	1.14e-18	1.07e-16	3	5	2	3.33333	21	39	26	28.6667	8.6
ENSRNOG00000050729	chr3	novel protein coding gene	alt. 3'ss with CACA at both 3'ss	152169206	152169305	-	100	2.59729	0.979348	3.54e-11	1.07e-09	2	6	5	4.33333	19	22	26	22.3333	5.15385
ENSRNOG00000020519	chr8	Olfm2	alt. 3' terminal exon_DE-APA3 (many CA repeats in the region)	21781353	21781452	-	100	4.18218	1.08458	7.61e-22	1.09e-19	1	2	2	1.66667	25	37	20	27.3333	16.4
ENSRNOG00000033663	chr10	P4ha2	alt. 3' terminal exon_DE-APA5	39224862	39224961	+	100	2.35553	2.47145	1.35e-25	2.63e-23	14	11	21	15.3333	50	82	67	66.3333	4.32609
ENSRNOG00000023463	chr11	Parp9	Cryptic exon of 275bp with many CA in it.	70815668	70815767	-	100	3.62529	1.14786	7.64e-12	2.6e-10	1	2	5	2.66667	40	26	17	27.6667	10.375
ENSRNOG00000007131	chr4	Paxip1	cassette exon of 150bp with many CACA	4032878	4032977	+	100	2.70483	1.47919	8.74e-18	7.24e-16	1	10	7	6	28	38	34	33.3333	5.55556
ENSRNOG00000011310	chr1	Pde10a	alt. 3' terminal exon_DE-APA3	53802301	53802400	-	100	2.25519	0.994295	7.59e-10	1.74e-08	3	6	7	5.33333	19	22	24	21.6667	4.0625
ENSRNOG00000006831	chr8	Pgr	intron retention	7169742	7169841	+	100	2.49345	2.3162	1.84e-27	4.02e-25	11	13	14	12.6667	56	76	49	60.3333	4.76316
ENSRNOG00000014264	chr17	Phactr1	cassette exon of 119bp	25428933	25429032	+	100	2.54071	1.67102	2.35e-16	1.58e-14	6	8	9	7.66667	40	41	32	37.6667	4.91304
ENSRNOG00000012295	chr7	Pla2g6	alt. 3' terminal exons (2): DE-APA3	120538185	120538284	-	100	2.94019	2.71412	1.28e-44	6.61e-42	5	22	12	13	65	108	80	84.3333	6.48718
ENSRNOG00000016255	chr4	Podxl2	alt. 3' terminal exon promoted by shL	186045213	186045312	-	100	2.30842	0.958552	1.67e-08	2.83e-07	3	5	7	5	11	30	23	21.3333	4.26667
ENSRNOG00000024730	chr10	Ppm1e	alt. 3' terminal exon_DE-APA3 of Trim37	75543363	75543462	+	100	2.44645	0.974807	4.36e-09	8.51e-08	3	3	8	4.66667	20	33	13	22	4.71429
ENSRNOG00000005391	chr5	Prex2	alt. 3' terminal exon: DE-APA3 with lots of CACA	12659493	12659592	-	100	2.30148	1.31432	1.45e-12	5.5e-11	7	9	4	6.66667	21	33	30	28	4.2
ENSRNOG00000017374	chr17	PRL	cassette exon of 93bp with CACA in exon and upstream intron	41721482	41721581	-	100	5.5134	2.51344	6.31e-73	5.6e-70	1	1	4	2	73	99	73	81.6667	40.8333
ENSRNOG00000005963	chr5	Rab2a	alt. 3' terminal exon: DE-APA3_low level	26428403	26428502	+	100	2.2659	1.27824	1.82e-10	4.8e-09	5	9	6	6.66667	24	26	31	27	4.05
ENSRNOG00000014705	chr1	Rbm20	alt. first exon	281930374	281930473	+	100	2.49398	0.913611	3.56e-10	8.83e-09	7	4	2	4.33333	17	28	18	21	4.84615
ENSRNOG00000001816	chr11	Rfc4	cryptic exon of 108bp with CACA in it.	84405827	84405926	+	100	2.28238	1.34836	1.66e-09	3.55e-08	2	10	9	7	16	34	36	28.6667	4.09524
ENSRNOG00000005818	chr4	RGD1563349	alt. 3' terminal exon: DE-APA5	21574139	21574238	-	100	2.49145	1.2454	9.54e-13	3.71e-11	3	7	7	5.66667	18	41	23	27.3333	4.82353
ENSRNOG00000013389	chr2	Rgs7bp	alt. 3' terminal exon	54717348	54717447	-	100	2.27433	1.34996	2.44e-10	6.24e-09	4	9	8	7	18	33	35	28.6667	4.09524
ENSRNOG00000048608	chr10	Rsl1d1	alt. 3' terminal exon: DE-APA3	3317840	3317939	+	100	2.46572	1.72806	4.91e-17	3.58e-15	8	9	8	8.33333	31	43	43	39	4.68
ENSRNOG00000032439	chr10	Rsl1d1	cassette exon of 223bp promoted by shL	3246052	3246151	+	100	2.36818	1.54449	4.8e-16	3.07e-14	6	10	7	7.66667	28	41	32	33.6667	4.3913
ENSRNOG00000020255	chr2	Sars	Cassette exon and alt. 5'ss	230704033	230704132	-	100	2.99002	0.961606	3.07e-14	1.5e-12	3	5	2	3.33333	19	30	20	23	6.9
ENSRNOG00000018412	chr14	Sfi1	alt. 3' terminal exon_DE-APA5	84069749	84069848	-	100	4.92496	0.681653	3.69e-18	3.24e-16	0	0	2	0.666667	16	28	17	20.3333	30.5
ENSRNOG00000029885	chrX	Stag2	cassette exon of 112bp with CACA in exon	128644259	128644358	+	100	4.77342	0.994181	5.81e-20	6.52e-18	1	1	1	1	25	36	17	26	26
ENSRNOG00000030245	chr11	Tango2	alt. 3' terminal exon with CACA in the exon and the 3'ss	89910445	89910544	+	100	2.76376	2.46132	3.79e-37	1.48e-34	9	16	11	12	59	84	64	69	5.75
ENSRNOG00000010637	chr9	Tbc1d5	alt. 3' terminal exon promoted by shL	1328069	1328168	+	100	2.72248	1.42267	2.85e-18	2.55e-16	3	8	6	5.66667	27	38	31	32	5.64706
ENSRNOG00000007315	chrX	Thoc2	alt. 3' terminal exon promoted by shL and shLL	128349395	128349494	-	100	2.84514	0.858748	1.53e-10	4.1e-09	2	6	2	3.33333	15	34	14	21	6.3
ENSRNOG00000025235	chr12	Tmem130	alt. 3' terminal exon_DE-APA5 (long CA stretch in the region)	13892294	13892393	+	100	4.20366	6.61902	0	0	69	96	96	87	1090	1743	1217	1350	15.5172
ENSRNOG00000028219	chr4	Tmem209	alt. 3' terminal exon (DE-APA5) and cassette exon	57568808	57568907	-	100	3.85717	1.80533	8.65e-26	1.71e-23	2	2	7	3.66667	38	71	31	46.6667	12.7273
ENSRNOG00000011912	chr16	Tmem38a	alt. 3' terminal exon_DE-APA5	18828249	18828348	-	100	2.36536	1.47743	5.9e-13	2.38e-11	3	10	9	7.33333	33	41	22	32	4.36364
ENSRNOG00000013061	chr16	Tusc3	alt. 3' terminal exon_DE-APA3	56029175	56029274	+	100	2.32769	1.45573	8.86e-14	4.06e-12	6	8	8	7.33333	30	41	23	31.3333	4.27273
ENSRNOG00000023202	chr7	Usp15	alt. 3' terminal exon_DE-APA5	66827775	66827874	+	100	2.32981	1.9941	1.85e-18	1.69e-16	9	11	13	11	37	52	51	46.6667	4.24242
ENSRNOG00000036576	chr1	Zdhhc6	alt. 3'ss promoted by shL (with lots of CACA)	283687734	283687833	-	100	2.25779	2.89342	1.76e-34	5.94e-32	16	24	26	22	78	115	73	88.6667	4.0303

## Sheet: CA_content
Supplementary table 2. A list of intronic "exons" increased by shL.
Gene	Exon Type	SEQUENCE	length (nt)	AC/CA%	AC/CA copies	PRR-dependent	ave	stdev	n
Sars	cassette	ATCATGCACAGACATAAACATATATGCAAATACACACCATGTTCCAGTCCTCAGCAGCACACCTCATCCTTG	72	44.4444	16		28.7178	7.92142	25
Cyfip2	cassette	CCACATCAAGACTGCCTCTGTCTAAACAACACCAGGAACACATCTCATCATCACTCATTTCCTCATAATATACTCAAACATCACAGTAATATTTACACCAATGTGACATTGAAAA	115	41.7391	24
Phactr1	cassette	TTTCAGGGATCCAACAGTTCCAGAGATCCAACACCCTCTTCTGACCCCCACAGCCACAGCCACGCCTCTTGCCATAAATACATCTTAAAACAACAACACAACACGAAGCCAGCACAGCG	119	40.3361	24
Prl	cassette	ACAACTGTACACATCAGATTAAACACACATACAGAAAAATGCAAACAGAAAAACATCAAAGGAGTAACATACAGTAAACACTCTGATTTCAAG	93	38.7097	18
Cenpe	cassette	GGTCTGGAAAAAGAGGAAGAGCTAAGAGTTGCACATATGCATCTGCAAGAGCACCAAGAAACTATCAACGAGCTCAGAAAGAGTGTGTCTGACTGCACAGATGAAATAGCGCACATCCACGGGGACTTAGAGCACACACATGCTGTCATCCACGGGGACTTAGAGCACACACATGCTGTCATCCACGGGGACTTAGAGCACACACATGCTGTCATCCACGGGGACTTAGAGCACACACATGCTGTCATCCACGGGGACTTAGAGCACACACATGCTGTCATCCACGGGGACTTAGAGCACACACATGCTGTCTTACAGACACAG	324	36.4198	59
Paxip1	cassette	GGGCTGGAGAGATGTGATTAAAAGCACTGACTACTCTTGCAGAGGACCTGGGTTTAGTTCCCAGCACCCACATGACAGCTCACAATTGCCTGTAACTTCAGTCCTCTGCAGACACTGGGCCATGCACATGGTGCACAGACACACATGCAG	150	34.6667	26
Dcaf17	last	TGGTGATTTGTCAGTCTTCAGTTCTAAAGTTGTCAGAGTTCAGGTGGGGTATATATGTTTTAAAAGCAGACACCACACCTGAACTGCAGTTGGTACAGACACCACACCTGAACTGCAGTTGGTACAGACTCCACACCTGAACTGCAGTTGGTACAGACTCCACACCTGAACTGCAGTTGGTACAGACTCCACACCTGAACTGCAGTTGGTACAGACACCACACCTGAACTGCAGTTGGTACAGACACCACACCTGAACTGCAGTTGGTACAGACTCCACACCTGAACTGCAGTTGGTACAGACACCACACCTGAACTGCAGTTGGTACAGACTCCACACCTGAACTGCAGTTGGTACAGACACCACACCTGAACTGCAGTTGGTACAGACACCACACCT…	529	33.6484	89
Rsl1d1	cassette	GATCCCGAACCAGGATAACTTAGCCTTAGAGTCAACAAGACTGCTCAGATTTAAGGCATCTATCCACCAAGCATGACAACCAGGACCATCACTGATACAAGGAGAGAACTAATACTCGCAAACTGTCCTGTGACACTCACACAAAACAAACATACCTGAGTATTTATCTCATAAAGAAAAGCAAGACTGGAGAGATGGCTCCGCTATTCTTCAGAGAACCCAA	223	32.287	36
Parp9	cassette	GACCAGGGTTTGACTCTACTTGGTGACTCACAACCATCTGAATCCCAGTCCCAGAGGGATCCAGTGCCCTCTTCTGGCTTCTATGGACACTACATGCACATGGTGTACAAACATGTACACAAGCATTCACGCAGACACACAGAAAATAAGTAAAATGAAATAAATCTACAAACACACACAAAAAAATTGAAAAACTCATCACGGAGGAGGATTCATTTGAGGTCAAGTTCATGTCTTCATGATTCCACAAGGGGACACAGGATCCCTTTCCTCAG	275	32	44
Cep19	cassette	AAGACCTGGGTTCAGTTCCCAGCACCCACATTGCAGCTCCCAGCCATCTTCTAACTCCAGTTCCGGGAGATCTAGCGCCCTCTACTGGTCTCTGCCAGCACCACACATAAG	111	30.6306	17	0
Nova1	cassette	ATATTTCAAGCTGAAAGTGTCCAGAACATATTCCTTCCTAGCCACATGTCCCATGCTTTCTTCACATCATCTGCACACTGAACACAGACCCTGACTTTGTACATAG	106	30.1887	16	0
Rfc4	last	AGGACCAGAATGTGGGTTCCAGCACCTACAACCAATGACTCACAAATGCTATGACTCCAGCCCTAGGACATCAGGCTCTATCTTGCCTCTGAGGATACCTGAATACAT	108	29.6296	16
Tmem130	last	GTAAGTGACACCTTGCCTTCTGTGCAGTGCCATACGGGTATCAAAACCCCGCCACCACCTCTGGTGACCACTTGGTGGCTGATCCTACCGAGGTCATCAAGGCCAACCCCATCAGCACCAAGTGTGTAAGTAGTTCTCCTGGGTAGAGGAACAATTCACATTTCAGTGACCCAGTGCTACAGCCGCCACCACCATCCACACTCTGCCGACATTGTCACCACCAGATTCCACCAGCACCAACTTGAAACTCCGCCATGATTATCCCGAACACTCTGCCCACCTTAGTACCAACATCAAATGTCACCAAAACCATCAATGGGACTCTGCCACTTCTGCCTCACCACCAACTCCACCAGTACTGTCTCTGGCACTCCGTCAACCTCAGCCCCAGCATCAAAC…	2650	28.6038	379	1
Abhd10	cassette	TGGACCATGTTCCTGAGAAATGTCAACCAAGGTGCACAGTGATACACACAAATTCACCTCATGAGAGTCCTGATGTTTTTTCCTGTCAGAG	91	28.5714	13	1
Stag2	cassette	GACCAAGGTTTGATGATTTACAGCTCTCTGGAAATGAAGTTGAAGTGCAGGGTTTCCTGTTCTGTTCTCCCTCAACACTAGGCACACACATGGTACACCAACATATATGCAG	112	28.5714	16
Ddx24	cassette	GCAACTGAAACAAAGCAAAGCAAAGCAAACAAGCCAGAGTCCAACTGTAAAATACAAGAGACACACAGATACAAAGGCACACACTCCCATACACAAAATCCCAGAAAACCACAGAATCAGAAACCATAATATATAAACAAAAACCTGTAAAGGGAAGGAGGGGAGCATTTTAAGACCAAAAAGAAGAAGAAGAAGAAGAAGAGGAAATCTCTGAAAATACTGTCAAGTTCATTTTGTGTTGGCCGTGTACTGCGGGGCCTGGGGCCTGACCCTAAGCGTG	280	27.1429	38
Naa50	cassette	GGCTTGAAGTATGTAGCTAAGTAGTGGAGCACTTGCCTGGCCTGCTTAAGGATGCAGGTTTAGTCCTCAGCAACATCACACACCTACCTCCCACCTACGTACACCCCCCACCAAAGAAAGTTACAGAGGATGAAGGTTCAGTGGAATCACCTTGGACTTAATTTCTCTCACAAATATCCACACCAG	186	25.8065	24
Pde10a1	cassette	TTTATTTTAGTTCTCAACTCCAGCAAGCTGTGCTGACAGTTCACCTGAGGTGAGGAGAATCATTTTAACCAAGACCGTTGAGACAGTTCATATACCGGATTACTTTTGCCAGTACCCCTAACACCCACAGTTGCGGTCAGATTGAGCTACAAGCCGATGCCATTCCAACAGTAACTACCTGGCCAAGTTTAAGAATACCACTGTAACACTCCTGGAGGCTCAGTGAGGCGTTTATTCACAAGGGATTTGAAATGACAAAGTCCAGCAACCCAGTCTTCTCTGCTTTCTGGTGTGATCGGCAGAGAAATGCAGAGGCAAGGGAAACGGGACAGCCAAGACGGGGATCTTTGGCTCTGTGTTCCAAACATAAGTGGCCAAGTGCCTAGAAGACTTAAAAGA…	427	24.8244	53
Tmem209	last	AACAGACAATATTTAAAACAGGATTATATATTTCATGAGATGGTAGGGTGTTTAACACAACAAAAACTGTTTCATAGATTAAGGGAGCATTGCAAACGTG	100	24	12	0
Lkap	cassette	GTCACTTAAATACAGGTGTGCCATGCTTCACACCTATAGTCTCAGCATTTGAGAGACTGAAGCAGGAAGAAGAGTGTTATAAGTTTGAGGCCATCTTCAAGATTATAGAATCTGATCCTGCCCAAGAAAAATGAGATAGACATACACAAACACATGCGTACAGACAGCAGGCTGACTTTGGCTTGCAGACTGTAATTTACTATATGTGAAATACACTGTGAACCATTCTCCACTCACCCTATCATGAAGATGTAAAATCTCAGAAGCATCTTACCAGAGATACAGCGGAAAGAAATTATATTCTACATGCACAGATGAAATCTCTGATAAAGAATCACTGAAAGTGGTCAGAGCTGGTTTGTTGCACCAAGAACTTACAAATAAGAGTTAGTTGTTCTC…	475	22.3158	53
Mboat1	last	GAAATTGCATTTCTGCGATTGCCCCCGTCTCTGGGGTTCTCTGCATCAAGAACTGTATTACCGGGTTGGAGAGAAAACTGAGCAGTAGCCAGTGCTTGCTGCTCTTCCAGAGAACCTGACTTTGGTTTCCTTCCCCTGTATCAGGCCGCTCACCAACTCCAGCTCCAGAGGATCCCACGCCTTCTGCTCCACGGTCACCCACAGGCATGAGTGTGCACACATCCACATACAGATCCACATACCTACATTTACAGATGCACGCGCATGCACACACGTTCATCAAGAGAAAACAAGTCTTTACAGAAGTGTCTTATCTACAACCCCCTGGACTGTCCTCTGTGTTCTGGTTTGTGAGGGAAGCTCTGTATTGCTGGTCACCAGTGTCTGTGTACCTGTTCC…	1402	21.6833	152
Abhd3	last	TGTCCGATGAAGCCTCTGTCCCTGGACAGTAGCTTAAGAACATTCTGGAGCAGGCAAATGGAATGGGATGGATATTGCTTTGCCTACACAGTGCATCAGCCTTGTATCACAGCGCCTCAATGGAGTAGAGATCACAGAAGGAAATCTGTTAATGTTTCAATTGGTAGCTGTAAGTGCAAGAGTTGTCAGTTTCTGTAAAATCACAACACTCTCACACACCAGAACAAGGGACCACACTTCCTGAACATCACTACGAGTCCAGAGCTTGCGTTTACTTCCTGATGATGGAATGCTCACACTTCCCTGTTGTGTGTTTTTTAGTTTTGTAGTTTGATATGTAGTTACCAAATAAAA	354	20.904	37	0
Pla2g6a	cassette	ACATGGTCTCATTATGTACCCTGCTGTCCTGGAACTAACTCTGTAGATCACACTGGCCTCGAACTCACAGAACTGCTACCTTTGTCTCCCAAGAACCAGGATTAATACACTACCATGCCCAACACTCACATCTTGACCACACATTTCTCAGAATGCAGTCCTGTTGTCAAGCAGCACGTGACCGCATGTCACTGTTTAGTTACATATTATCTAGTTGATGGACGTGTAATCTCTCTTGTATTTGCTGTGTGCATGTATGTGTGCCTTCCTGTCTGTCCTGTCCCCAGGAGTGCTGGTGGATCAAAGGCCATGACAGCCTTGGTAGGTAATGATTGCATATGTTCCTACCAACGGTGAGTAAGAGTTCTGTTGCTGTATATCCTGACACTTTATATTGTT…	2284	20.4028	233
Pla2g6b	last	ATTAACCTTTCAAAGAAGACATCCATCTAGTTTTTTCCTATCTGCATCTGGTGCCCTCCTGATGGTTTATGCTTCTTCCTCGCCTTCCTGTATTTCCCCTTTTTAATTGTCTCTGCACACTTGATTCTGCCTATTTCCTGCAAACTTCTCTTCCCGTTTGCTAGTTTTCTCTTCAACACTGTCTGGTCTATAGACTATAGAGCCTTGACTTGAGCTTTTTAAAGACGGTGTCTCATGTACCCCAGGCTGGCCTCATGCTTGTCTTGTAGCTTACGATGACACTGAACTTTGTACCCTCTTCCATGACAGATGCCATTCTAAATAGAACACATAAGGGAGTAGCCAAACGTGAGCGCCCAGCTCACTCCTGCTTTCGTGCTGTGCCGTGTGGTGCCGCAC…	1122	19.4296	109	0
Pde10a2	last	GATATGGACTCATTTCCAGCAAGCAACGGGAGGAAAATGATGGCAAATAGGAAGAAGATGGACTCTGGAAAAGGGTTAACGAGAGAGTTTGCTTCTTGCTCTAACAAAGACTACCCGCCTCCTGCGGCTCCAAAGCGGCTTATATCCATCTAGAAGTAAATTTTTGAGTGCCTAGAAAGTCGTTTCAATCCCTCAAAAACCTACAACCGATAAGCCTTAAGCGGCAAGGAGAAACTTTTGCCTTCTAAAGAATGAACGGTTATTCCGTGCAGGAGAAATCCCTTTGCAGGAGCATCCTGTCTCGCGAACCGGGAACTCGCGCCCAGCCAAGTGAGCAAGGATCCTCTCTGTGCGGCTGCAGAAGATGCGAGCCCTAGGCTGCAGATGGAGACCTGGTGG…	1452	18.595	135
Atp6v1d	cassette	CATTTAAAGTATGTGGATGGCTGGTGTTTCGGTGAGTAGAAATGTGACTCTGGAGGATGTATTCCTAGCAGGAACTTCCTTTCCTTGGAGGTTTGCTGTTCAGTTGGTGAGCTGCTATGTAGTCTTTATCCTAACTTTCCTCTGATGTCATCCACTCGCCAT	162	11.1111	9

## Sheet: Clustered13Genes
Ensembl ID	Gene description	Gene name	Species
ENSRNOG00000004378	ATP-binding cassette, sub-family A (ABC1), member 5	Abca5	Rattus norvegicus
ENSRNOG00000015273	adenylate kinase 3	Ak3	Rattus norvegicus
ENSRNOG00000009339	centromere protein E	Cenpe	Rattus norvegicus
ENSRNOG00000009166	DEAD (Asp-Glu-Ala-Asp) box polypeptide 24	Ddx24	Rattus norvegicus
ENSRNOG00000019175	similar to putative repair and recombination helicase RAD26L	Ercc6l2	Rattus norvegicus
ENSRNOG00000028366	gephyrin	Gphn	Rattus norvegicus
ENSRNOG00000020444	hyperpolarization-activated cyclic nucleotide-gated potassium channel 3	Hcn3	Rattus norvegicus
ENSRNOG00000002314	hypothetical gene supported by AB012133; NM_133421; similar to limkain b1; limkain b1	LOC103689943	Rattus norvegicus
ENSRNOG00000001727	large subunit GTPase 1 homolog (S. cerevisiae)	Lsg1	Rattus norvegicus
ENSRNOG00000011310	phosphodiesterase 10A	Pde10a	Rattus norvegicus
ENSRNOG00000005963	RAB2A, member RAS oncogene family	Rab2a	Rattus norvegicus
ENSRNOG00000001816	replication factor C (activator 1) 4	Rfc4	Rattus norvegicus
ENSRNOG00000020255	seryl-tRNA synthetase	Sars	Rattus norvegicus
